# Supplementary material for: Ethosuximide ameliorates neurodegenerative disease phenotypes by modulating DAF-16/FOXO target gene expression
Source: Mol Neurodegener. 2015 Sep 29;10:51. doi: 10.1186/s13024-015-0046-3 (PMC4587861; doi:10.1186/s13024-015-0046-3)
Supplement: Additional file 5: — Dataset S1.Transcriptomic data. (XLSX 939 kb) [file 13024_2015_46_MOESM5_ESM.xlsx]

## Sheet: Common to all strains
Ethosuximide responsive DEGs common to all four strains
Ensembl ID	WB ID	probe_set_ID	TM3223	RM2754	CZ1200	TM3223	RM2754	N2	Representative.Public.ID	Gene.Title	Gene.Symbol	Gene.Ontology.Biological.Process	Gene.Ontology.Cellular.Component	Gene.Ontology.Molecular.Function	MEAN FC	MEAN log2FC	meanA	log2.TMA/MA	log2.TMB/MB	log2.TW/W	meanA	log2.TMA/MA	log2.TMB/MB	log2.TW/W	1st analysis MEAN log2	2nd analysis mean log2	PV.TMA/MA	PV.TMB/MB	PV.TW/W	FDR.TMA/MA	FDR.TMB/MB	FDR.TW/W	PV.TMA/MA	PV.TMB/MB	PV.TW/W	FDR.TMA/MA	FDR.TMB/MB	FDR.TW/W	MEAN PV VALUE	MEAN FDR value
T10B5.8	WBGene00020394	188930_at	1	1	1	1	1	1	T10B5.8	hypothetical protein /// NADH oxidase	T10B5.8 /// WBGene00020394	0008152 // metabolic process // inferred from electronic annotation	---	0003824 // catalytic activity // inferred from electronic annotation /// 0010181 // FMN binding // inferred from electronic annotation /// 0016491 // oxidoreductase activity // inferred from electronic annotation	8.00244	3.00044	6.72721	2.96651	3.46364	2.69107	6.66445	2.96651	3.46364	2.45128	3.04041	2.96048	8.37867773611799e-10	7.03795664238246e-11	4.17546681486343e-10	3.2027495646311e-06	2.6902589265507e-07	2.66460038357808e-06	6.66723463845532e-09	5.88288924632352e-10	0.000679653	7.92529052831155e-06	6.99294519411056e-07	0.00973371
C10H11.3	WBGene00015692	184602_at	1	1	1	1	1	1	C10H11.3	UDP-GlucuronosylTransferase /// locus:ugt-25	ugt-25 /// WBGene00015692	0005975 // carbohydrate metabolic process // inferred from electronic annotation /// 0008152 // metabolic process // inferred from electronic annotation /// 0030259 // lipid glycosylation // inferred from electronic annotation	0016021 // integral to membrane // inferred from electronic annotation	0016740 // transferase activity // inferred from electronic annotation /// 0016757 // transferase activity, transferring glycosyl groups // inferred from electronic annotation /// 0016758 // transferase activity, transferring hexosyl groups // inferred from electronic annotation /// 0030246 // carbohydrate binding // inferred from electronic annotation	7.2387	2.85573	9.73972	2.74184	3.47821	2.95028	9.84038	2.74184	3.47821	1.74401	3.05678	2.65469	2.2057837273653e-05	0.000168778	0.000439067	0.00263488	0.00326248	0.00585806	3.48313081405323e-06	3.27010313694906e-05	3.0078898902143e-05	0.000460041	0.000895973	0.00171201
ZK816.5	WBGene00000989	192496_at	1	1	1	1	1	1	ZK816.5	DeHydrogenases, Short chain /// locus:dhs-26	dhs-26 /// WBGene00000989	0008152 // metabolic process // inferred from electronic annotation /// 0055114 // oxidation reduction // inferred from electronic annotation	0016021 // integral to membrane // inferred from electronic annotation	0003824 // catalytic activity // inferred from electronic annotation /// 0005488 // binding // inferred from electronic annotation /// 0016491 // oxidoreductase activity // inferred from electronic annotation	6.6002	2.72251	9.03898	2.45833	3.27461	2.16213	9.0684	2.45833	3.27461	2.70704	2.63169	2.81333	7.77373814928643e-05	2.55446729226007e-05	2.60116673704197e-06	0.00521318	0.00092554	0.000198859	4.67136278610672e-06	1.30455521970554e-06	5.36756515109207e-09	0.000572909	8.50603029962435e-05	9.21610936442508e-06
K09A11.4	WBGene00010707	189378_at	1	1	1	1	1	1	K09A11.4	CYtochrome P450 family /// locus:cyp-14A3	cyp-14A3 /// WBGene00010707	0055114 // oxidation reduction // inferred from electronic annotation	0016021 // integral to membrane // inferred from electronic annotation	0004497 // monooxygenase activity // inferred from electronic annotation /// 0005506 // iron ion binding // inferred from electronic annotation /// 0009055 // electron carrier activity // inferred from electronic annotation /// 0016491 // oxidoreductase activity // inferred from electronic annotation /// 0020037 // heme binding // inferred from electronic annotation /// 0046872 // metal ion bindi…	5.627	2.49237	7.91724	2.01232	3.00275	2.20286	7.7535	2.01232	3.00275	2.72121	2.40597	2.57876	1.44322396654949e-06	0.000218021	0.000567779	0.000479715	0.00390706	0.00696179	2.4012082460806e-07	5.35605632429105e-05	6.72079795141574e-06	7.61921974328608e-05	0.00129608	0.000719622
W03G1.7	WBGene00000213	192194_s_at	1	1	1	1	1	1	W03G1.7	Acid SphingoMyelinase	asm-3	0006685 // sphingomyelin catabolic process // inferred from sequence or structural similarity /// 0006685 // sphingomyelin catabolic process // inferred from electronic annotation /// 0008152 // metabolic process // inferred from electronic annotation /// 0008340 // determination of adult lifespan // inferred from mutant phenotype /// 0046513 // ceramide biosynthetic process // inferred from sequ…	0005576 // extracellular region // inferred from sequence or structural similarity /// 0005576 // extracellular region // inferred from electronic annotation	0004767 // sphingomyelin phosphodiesterase activity // inferred from sequence or structural similarity /// 0004767 // sphingomyelin phosphodiesterase activity // inferred from electronic annotation /// 0016787 // hydrolase activity // inferred from electronic annotation /// 0016798 // hydrolase activity, acting on glycosyl bonds // inferred from electronic annotation	5.34728	2.41881	6.55638	2.43789	2.83696	1.66171	6.54582	2.43789	2.83696	2.30142	2.31219	2.52542	1.3392340715068e-06	1.97421041323075e-06	5.00228330318668e-05	0.000465384	0.000168635	0.00133062	1.54067536030759e-10	2.44417085456085e-10	4.46339335499799e-05	5.25679585952374e-07	4.19664135728098e-07	0.00208575
C23G10.6	WBGene00016013	190916_at	1	1	1	1	1	1	C23G10.6	hypothetical protein /// UDP-glucosyltransferase	UDP-glucosyltransferase /// WBGene00016013	0008152 // metabolic process // inferred from electronic annotation	0016021 // integral to membrane // inferred from electronic annotation	0016740 // transferase activity // inferred from electronic annotation /// 0016757 // transferase activity, transferring glycosyl groups // inferred from electronic annotation /// 0016758 // transferase activity, transferring hexosyl groups // inferred from electronic annotation	5.06181	2.33965	7.63849	2.38981	2.66793	2.16631	7.61845	2.38981	2.66793	1.75613	2.40802	2.27129	0.000121111	0.000197592	0.000142198	0.00718863	0.00364487	0.00267759	8.10345192857335e-06	1.43718394604618e-05	0.000368798	0.000851855	0.000489181	0.00677651
H23N18.3	WBGene00019234	188962_at	1	1	1	1	1	1	H23N18.3	UDP-GlucuronosylTransferase /// locus:ugt-8	ugt-8 /// WBGene00019234	0005975 // carbohydrate metabolic process // inferred from electronic annotation /// 0008152 // metabolic process // inferred from electronic annotation /// 0030259 // lipid glycosylation // inferred from electronic annotation	0016021 // integral to membrane // inferred from electronic annotation	0016740 // transferase activity // inferred from electronic annotation /// 0016758 // transferase activity, transferring hexosyl groups // inferred from electronic annotation /// 0030246 // carbohydrate binding // inferred from electronic annotation	4.65534	2.21889	7.54595	2.05267	2.52634	1.86726	7.41265	2.05267	2.52634	2.28804	2.14876	2.28902	3.30445058795065e-05	3.95288142474896e-05	5.92828028698172e-07	0.00311883	0.00124106	8.16607257549104e-05	8.85005788277236e-05	0.000104797	5.36982756094855e-06	0.00452847	0.00212802	0.000638527
C30G12.2	WBGene00016274	190541_at	1	1	1	1	1	1	C30G12.2	hypothetical protein /// Alcohol dehydrogenase	C30G12.2 /// WBGene00016274	0008152 // metabolic process // inferred from electronic annotation /// 0055114 // oxidation reduction // inferred from electronic annotation	---	0003824 // catalytic activity // inferred from electronic annotation /// 0005488 // binding // inferred from electronic annotation /// 0016491 // oxidoreductase activity // inferred from electronic annotation	4.20168	2.07097	7.65831	1.75743	2.28147	1.88757	7.66005	1.75743	2.28147	2.46042	1.97549	2.16644	4.49223982802552e-05	2.14943004425082e-07	8.66694078511893e-06	0.00368071	4.26815394501235e-05	0.000427435	0.000200218	1.39274763274461e-06	5.52580433186761e-05	0.00787269	8.85684327934256e-05	0.00235885
F25D1.5	WBGene00009110	188921_at	1	1	1	1	1	1	F25D1.5	hypothetical protein /// dehydrogenase	dehydrogenase /// WBGene00009110	0008152 // metabolic process // inferred from electronic annotation /// 0009239 // enterobactin biosynthetic process // inferred from electronic annotation /// 0055114 // oxidation reduction // inferred from electronic annotation	---	0003824 // catalytic activity // inferred from electronic annotation /// 0005488 // binding // inferred from electronic annotation /// 0005515 // protein binding // inferred from physical interaction /// 0008667 // 2,3-dihydro-2,3-dihydroxybenzoate dehydrogenase activity // inferred from electronic annotation /// 0016491 // oxidoreductase activity // inferred from electronic annotation	3.9213	1.97133	6.34591	2.20275	2.41047	1.54821	6.4841	2.20275	2.41047	1.05333	2.05381	1.88885	2.79893791571238e-07	5.7334858820085e-11	2.06987254161088e-09	0.000178316	2.6902589265507e-07	4.5211930230329e-06	1.10483898592268e-05	4.2725225738418e-09	8.95216397634169e-05	0.001047	2.00070579798719e-06	0.00305381
H23N18.2	WBGene00019233	188980_at	1	1	1	1	1	1	H23N18.2	UDP-GlucuronosylTransferase /// locus:ugt-14	ugt-14 /// WBGene00019233	0005975 // carbohydrate metabolic process // inferred from electronic annotation /// 0008152 // metabolic process // inferred from electronic annotation /// 0030259 // lipid glycosylation // inferred from electronic annotation	0016021 // integral to membrane // inferred from electronic annotation	0016740 // transferase activity // inferred from electronic annotation /// 0016758 // transferase activity, transferring hexosyl groups // inferred from electronic annotation /// 0030246 // carbohydrate binding // inferred from electronic annotation	3.88477	1.95783	7.06387	1.93402	2.19162	1.86294	7.10359	1.93402	2.19162	1.63276	1.99619	1.91947	8.10946430670538e-05	9.63611292178848e-05	0.000116315	0.00533755	0.00223915	0.00233428	3.50916381933075e-05	4.20929919973983e-05	0.00025853	0.002368	0.00109876	0.0055025
C04F5.7	WBGene00015449	190744_at	1	1	1	1	1	1	C04F5.7	UDP-GlucuronosylTransferase /// locus:ugt-63	ugt-63 /// WBGene00015449	0005975 // carbohydrate metabolic process // inferred from electronic annotation /// 0008152 // metabolic process // inferred from electronic annotation /// 0030259 // lipid glycosylation // inferred from electronic annotation	0016021 // integral to membrane // inferred from electronic annotation	0016740 // transferase activity // inferred from electronic annotation /// 0016758 // transferase activity, transferring hexosyl groups // inferred from electronic annotation /// 0030246 // carbohydrate binding // inferred from electronic annotation	3.72826	1.8985	8.29339	1.58251	2.54608	2.20926	8.46614	1.58251	2.54608	0.92459	2.11261	1.68439	3.88332257242296e-05	0.000732224	4.76906448305551e-07	0.00347228	0.00898407	7.29305510700051e-05	7.61867110616489e-06	0.000195453	7.0439469563338e-06	0.000817622	0.00327585	0.000745549
C06B3.3	WBGene00007362	189283_s_at	1	1	1	1	1	1	C06B3.3	CYtochrome P450 family /// locus:cyp-35C1	cyp-35C1 /// WBGene00007362	0009410 // response to xenobiotic stimulus // inferred from expression pattern /// 0009410 // response to xenobiotic stimulus // inferred from genetic interaction /// 0055114 // oxidation reduction // inferred from electronic annotation	---	0004497 // monooxygenase activity // inferred from electronic annotation /// 0005506 // iron ion binding // inferred from electronic annotation /// 0009055 // electron carrier activity // inferred from electronic annotation /// 0016491 // oxidoreductase activity // inferred from electronic annotation /// 0020037 // heme binding // inferred from electronic annotation /// 0046872 // metal ion bindi…	3.61246	1.85298	8.67714	1.84231	2.40496	1.3242	8.67215	1.84231	2.40496	1.29915	1.85716	1.8488	2.696861243057e-06	2.68945473288427e-07	0.000765558	0.000654524	4.89544796021435e-05	0.00855657	4.62914049008959e-06	4.78078995871681e-07	2.23959839445373e-05	0.000572909	4.37145249893792e-05	0.00146674
C06B3.3	WBGene00007362	189282_at	1	1	1	1	1	1	C06B3.3	CYtochrome P450 family /// locus:cyp-35C1	cyp-35C1 /// WBGene00007362	0009410 // response to xenobiotic stimulus // inferred from expression pattern /// 0009410 // response to xenobiotic stimulus // inferred from genetic interaction /// 0055114 // oxidation reduction // inferred from electronic annotation	---	0004497 // monooxygenase activity // inferred from electronic annotation /// 0005506 // iron ion binding // inferred from electronic annotation /// 0009055 // electron carrier activity // inferred from electronic annotation /// 0016491 // oxidoreductase activity // inferred from electronic annotation /// 0020037 // heme binding // inferred from electronic annotation /// 0046872 // metal ion bindi…	3.30493	1.72462	7.23239	1.6817	2.12532	1.35612	7.27854	1.6817	2.12532	1.37756	1.72105	1.7282	2.47662693669672e-05	4.30843749089062e-05	1.3153488935956e-06	0.00276406	0.00131752	0.000132314	5.24854054020512e-06	9.54406051589987e-06	1.50647237209115e-07	0.000638628	0.000363584	9.31180702636984e-05
K07C6.4	WBGene00019472	189366_at	1	1	1	1	1	1	K07C6.4	CYtochrome P450 family /// locus:cyp-35B1	cyp-35B1 /// WBGene00019472	0008340 // determination of adult lifespan // inferred from mutant phenotype /// 0019915 // lipid storage // inferred from mutant phenotype /// 0055114 // oxidation reduction // inferred from electronic annotation	---	0004497 // monooxygenase activity // inferred from electronic annotation /// 0005506 // iron ion binding // inferred from electronic annotation /// 0009055 // electron carrier activity // inferred from electronic annotation /// 0016491 // oxidoreductase activity // inferred from electronic annotation /// 0020037 // heme binding // inferred from electronic annotation /// 0046872 // metal ion bindi…	3.19048	1.67377	5.6023	1.68694	1.73891	1.93375	5.58103	1.68694	1.73891	1.25718	1.78653	1.56101	1.92971505536191e-06	1.26175895753287e-05	9.96541779787657e-05	0.000555525	0.000582849	0.00210167	2.465497436303e-07	1.85429008439921e-06	3.86247698794686e-06	7.61921974328608e-05	0.000109368	0.000528334
C56A3.2	WBGene00008341	173919_s_at	1	1	1	1	1	1	AV199129	TransThyretin-Related family domain /// locus:ttr-44	ttr-44 /// WBGene00008341	---	---	---	3.08501	1.62527	9.10223	1.92703	1.86822	1.41436	9.211	1.92703	1.86822	0.746783	1.73654	1.51401	2.31266362549386e-05	0.000141207	2.73446801123067e-06	0.00269655	0.00291765	0.000205802	6.091489997654e-06	4.25697307235278e-05	2.23378520879516e-05	0.00071312	0.00110379	0.00146674
C05C10.4	WBGene00007331	189921_at	1	1	1	1	1	1	C05C10.4	hypothetical protein intestinal acid PHOsphatase /// locus:pho-11	pho-11	---	---	0003993 // acid phosphatase activity // inferred from electronic annotation /// 0016787 // hydrolase activity // inferred from electronic annotation	3.06998	1.61823	10.1168	1.84449	1.50897	1.86931	10.2856	1.84449	1.50897	1.13316	1.74092	1.49554	0.000139061	3.16356494184214e-08	9.58986346261221e-08	0.00789096	1.38810470326732e-05	4.07302812064835e-05	6.1609845971717e-06	5.34212087488322e-10	3.30603899173322e-05	0.000715832	6.87931615663086e-07	0.0017819
T20G5.7	WBGene00011869	172218_x_at	1	1	1	1	1	1	T20G5.7	Downstream Of DAF-16 (regulated by DAF-16) /// locus:dod-6	dod-6 /// WBGene00011869	0008340 // determination of adult lifespan // inferred from mutant phenotype	0016021 // integral to membrane // inferred from electronic annotation	---	3.01777	1.59348	9.28941	1.32298	1.46675	1.78174	9.23811	1.32298	1.46675	2.19972	1.52382	1.66315	0.000124837	8.22549330476764e-06	3.93051299960872e-06	0.00734138	0.000423461	0.000258524	4.67817052058222e-05	2.63291071090687e-06	2.39585334625518e-06	0.00293869	0.000139337	0.000415625
F10D2.11	WBGene00017336	190849_at	1	1	1	1	1	1	F10D2.11	UDP-GlucuronosylTransferase /// locus:ugt-41	ugt-41 /// WBGene00017336	0005975 // carbohydrate metabolic process // inferred from electronic annotation /// 0008152 // metabolic process // inferred from electronic annotation /// 0030259 // lipid glycosylation // inferred from electronic annotation	0016021 // integral to membrane // inferred from electronic annotation	0016740 // transferase activity // inferred from electronic annotation /// 0016758 // transferase activity, transferring hexosyl groups // inferred from electronic annotation /// 0030246 // carbohydrate binding // inferred from electronic annotation	3.01341	1.5914	7.71263	1.22625	1.99946	1.81225	7.71318	1.22625	1.99946	1.2847	1.67932	1.50347	2.96502704496107e-06	6.73065307569977e-08	2.15163132664952e-08	0.000680189	2.04467270003869e-05	2.04987606641987e-05	1.37749591540251e-06	2.84629048862385e-08	9.79351011500137e-05	0.000254764	6.56473536129915e-06	0.00322685
F55A12.4	WBGene00000966	189280_at	1	1	1	1	1	1	F55A12.4	DeHydrogenases, Short chain	dhs-2	0008152 // metabolic process // inferred from electronic annotation /// 0055114 // oxidation reduction // inferred from electronic annotation	0016021 // integral to membrane // inferred from electronic annotation	0003824 // catalytic activity // inferred from electronic annotation /// 0005488 // binding // inferred from electronic annotation /// 0016491 // oxidoreductase activity // inferred from electronic annotation	2.95488	1.5631	7.58856	1.73147	1.71834	1.25816	7.58044	1.73147	1.71834	1.22081	1.56933	1.55687	8.08321958661718e-05	3.72703695619897e-06	4.71722274208187e-07	0.00533755	0.00024994	7.29305510700051e-05	1.60731009874592e-05	5.76310783796103e-07	0.000223239	0.00134258	4.92029311712773e-05	0.00503607
T10H4.11	WBGene00011699	189265_at	1	1	1	1	1	1	T10H4.11	CYtochrome P450 family /// locus:cyp-34A2	cyp-34A2 /// WBGene00011699	0055114 // oxidation reduction // inferred from electronic annotation	---	0004497 // monooxygenase activity // inferred from electronic annotation /// 0005506 // iron ion binding // inferred from electronic annotation /// 0009055 // electron carrier activity // inferred from electronic annotation /// 0016491 // oxidoreductase activity // inferred from electronic annotation /// 0020037 // heme binding // inferred from electronic annotation /// 0046872 // metal ion bindi…	2.71081	1.43872	6.5939	1.55002	1.59839	0.99266	6.58091	1.55002	1.59839	1.34287	1.38036	1.49709	3.79591518438394e-05	0.000210993	0.000303242	0.00341409	0.00381784	0.00452348	2.23443107164286e-05	0.00013176	0.000231273	0.00175272	0.00248805	0.00510455
B0213.15	WBGene00015044	189457_at	1	1	1	1	1	1	B0213.15	CYtochrome P450 family	cyp-34A9	0008340 // determination of adult lifespan // inferred from mutant phenotype /// 0055114 // oxidation reduction // inferred from electronic annotation	0016021 // integral to membrane // inferred from electronic annotation	0004497 // monooxygenase activity // inferred from electronic annotation /// 0005506 // iron ion binding // inferred from electronic annotation /// 0009055 // electron carrier activity // inferred from electronic annotation /// 0016491 // oxidoreductase activity // inferred from electronic annotation /// 0020037 // heme binding // inferred from electronic annotation /// 0046872 // metal ion bindi…	2.52224	1.3347	9.13069	1.20019	1.72882	1.39823	9.08037	1.20019	1.72882	0.751955	1.44242	1.22699	1.23743193540523e-09	8.65515304576594e-05	1.40479556342042e-07	3.23371845491123e-06	0.00207883	4.29586483293965e-05	1.22485350535117e-08	0.000422497	7.01623059291393e-11	1.18297882613698e-05	0.00560082	3.40403495133423e-07
M02D8.4	WBGene00019730	190094_s_at	1	1	1	1	1	1	M02D8.4	hypothetical protein	M02D8.4	0006529 // asparagine biosynthetic process // inferred from electronic annotation	0016021 // integral to membrane // inferred from electronic annotation	0004066 // asparagine synthase (glutamine-hydrolyzing) activity // inferred from electronic annotation /// 0005515 // protein binding // inferred from physical interaction	2.51305	1.32944	8.06663	1.50015	1.3536	1.18149	8.07057	1.50015	1.3536	1.08766	1.34508	1.3138	0.000187875	2.21369888347006e-05	4.44360606002967e-06	0.00948715	0.000838857	0.000284279	5.22228441130289e-05	5.16568099417488e-06	3.12084770365197e-05	0.00315108	0.000235473	0.00175369
F28D1.5	WBGene00009215	193588_s_at	1	1	1	1	1	1	F28D1.5	THaumatiN family /// THaumatiN family /// locus:thn-1 /// locus:thn-2	thn-1 /// thn-2 /// WBGene00009213 /// WBGene00009215	0000003 // reproduction // inferred from mutant phenotype /// 0006952 // defense response // inferred from mutant phenotype /// 0008340 // determination of adult lifespan // inferred from mutant phenotype	---	---	2.27115	1.18342	12.2149	1.16098	1.1377	1.2899	12.2088	1.16098	1.1377	1.21326	1.19619	1.17065	5.95846794869801e-05	1.29525476897126e-05	2.98019894516748e-07	0.00429853	0.000592947	6.50960598165868e-05	1.64225278040159e-05	3.21073934001921e-06	0.00022963	0.00135971	0.000165938	0.00509107
T08B1.3	WBGene00000111	190620_s_at	1	1	1	1	1	1	T08B1.3	ALdehyde deHydrogenase /// locus:alh-5	alh-5 /// WBGene00000111	0006081 // cellular aldehyde metabolic process // inferred from electronic annotation /// 0008152 // metabolic process // inferred from electronic annotation /// 0008218 // bioluminescence // inferred from electronic annotation /// 0055114 // oxidation reduction // inferred from electronic annotation	---	0003995 // acyl-CoA dehydrogenase activity // inferred from electronic annotation /// 0004030 // aldehyde dehydrogenase [NAD(P)+] activity // inferred from electronic annotation /// 0016491 // oxidoreductase activity // inferred from electronic annotation	2.22764	1.15552	7.75989	1.17759	1.16437	0.885091	7.72153	1.17759	1.16437	1.36406	1.07569	1.23534	0.000162322	4.72571903196877e-05	1.2528672198977e-07	0.00860181	0.00140186	4.24389807659498e-05	2.18243507923573e-05	5.44690944352622e-06	8.46809394231644e-07	0.00172067	0.000242175	0.000259119
C32H11.1	WBGene00007864	183052_at	1	1	1	1	1	1	C32H11.1	hypothetical protein /// status:Partially_confirmed	C32H11.1 /// WBGene00007864	0008340 // determination of adult lifespan // inferred from mutant phenotype	---	---	2.17401	1.12036	4.78056	1.35155	0.565238	0.964568	4.84125	1.35155	0.565238	1.92401	0.960452	1.28027	1.53274393755414e-05	5.17978378072287e-08	7.02609165047623e-05	0.00200305	1.75997542238339e-05	0.00166042	6.46886389487131e-06	1.82591603116557e-08	0.000165185	0.000745995	5.22516304251879e-06	0.00431184
T04A11.4	WBGene00011419	182091_s_at	1	1	1	1	1	1	T04A11.4	hypothetical protein /// hypothetical protein /// status:Predicted /// status:Predicted	T04A11.1 /// T04A11.4 /// WBGene00011416 /// WBGene00011419	0009058 // biosynthetic process // inferred from electronic annotation	---	0003824 // catalytic activity // inferred from electronic annotation	2.07257	1.05142	6.79374	0.934817	1.46492	0.813692	6.88161	0.934817	1.46492	0.695365	1.07114	1.0317	6.53679506915258e-05	0.000112416	0.000137649	0.00460588	0.00247672	0.00262425	7.06413102810567e-06	1.30324083742304e-05	1.43167132351309e-05	0.000783244	0.000457732	0.00112876
C24B9.9	WBGene00016052	173335_s_at	1	1	1	1	1	1	AV202733	Downstream Of DAF-16 (regulated by DAF-16) /// locus:dod-3	dod-3 /// WBGene00016052	0008340 // determination of adult lifespan // inferred from mutant phenotype	0016021 // integral to membrane // inferred from electronic annotation	---	2.06115	1.04345	10.368	1.35418	0.865636	0.781077	10.3402	1.35418	0.865636	1.04	1.0003	1.0866	4.69646702132924e-05	3.1216261962272e-05	1.51478921794445e-06	0.00377653	0.00106302	0.000144127	3.45843729159433e-05	2.2804730137836e-05	0.00015507	0.002344	0.000690983	0.00418932
K08D8.5	WBGene00010659	178927_at	1	1	1	1	1	1	K08D8.5	hypothetical protein /// status:Confirmed	K08D8.5 /// WBGene00010659	---	---	---	1.9897	0.992551	7.89728	1.12176	0.949921	0.914626	7.89148	1.12176	0.949921	0.897321	0.995435	0.989667	3.9432819586038e-05	1.98258619765278e-07	1.31497571348302e-07	0.00348621	4.09645175163661e-05	4.24389807659498e-05	4.6573615261703e-05	2.39674316062387e-07	5.21197633846848e-05	0.00293756	2.82579693214307e-05	0.00228161
Y47H9C.1	WBGene00012947	182279_at	1	1	1	1	1	1	Y47H9C.1	status:Partially_confirmed /// hypothetical protein	WBGene00012947 /// Y47H9C.1	---	---	---	1.942	0.957544	7.31598	0.777061	0.875544	1.42296	7.19213	0.777061	0.875544	1.01709	1.02519	0.889899	4.10139757635009e-05	0.000134055	5.42311087297426e-06	0.00353637	0.00281165	0.000322643	1.5077955185931e-07	6.71042501230917e-07	8.30534943423963e-06	5.68291808507784e-05	5.42667206661955e-05	0.000817469
F08A8.2	WBGene00008565	194059_at	1	1	1	1	1	1	F08A8.2	hypothetical protein /// ACYL-COENZYME A OXIDASE, PEROXISOMAL (EC 1.3.3.6) (PALMITOYL-COA OXIDASE) (AOX)	F08A8.2 /// WBGene00008565	0006631 // fatty acid metabolic process // inferred from electronic annotation /// 0006635 // fatty acid beta-oxidation // inferred from electronic annotation /// 0008152 // metabolic process // inferred from electronic annotation /// 0019915 // lipid storage // inferred from mutant phenotype /// 0055114 // oxidation reduction // inferred from electronic annotation	0005777 // peroxisome // inferred from electronic annotation	0003995 // acyl-CoA dehydrogenase activity // inferred from electronic annotation /// 0003997 // acyl-CoA oxidase activity // inferred from electronic annotation /// 0016491 // oxidoreductase activity // inferred from electronic annotation /// 0016627 // oxidoreductase activity, acting on the CH-CH group of donors // inferred from electronic annotation /// 0050660 // FAD or FADH2 binding // infer…	1.92773	0.946903	6.09074	0.843147	1.06493	0.773464	6.10706	0.843147	1.06493	1.0918	0.893847	0.99996	1.5237165393429e-09	4.52801979941162e-11	5.22812370878629e-10	3.32823226950756e-06	2.6902589265507e-07	2.66460038357808e-06	1.70089816201506e-10	4.6593868013854e-12	1.09799259756236e-07	5.25679585952374e-07	1.80003760604522e-08	8.07965695720533e-05
VC5.3	WBGene00003786	177317_at	1	1	1	1	1	1	VC5.3	Nematode Polyprotein Allergen related	npa-1	0008340 // determination of adult lifespan // inferred from mutant phenotype /// 0040027 // negative regulation of vulval development // inferred from mutant phenotype	---	---	1.90736	0.931577	9.30285	0.85966	0.81741	1.09994	9.27801	0.85966	0.81741	1.13539	0.925669	0.937485	0.000104293	1.73198358648567e-05	6.46534359000666e-05	0.00643003	0.000711883	0.00157135	0.000149541	2.57691146810709e-05	4.64944732949701e-05	0.00640513	0.000757053	0.00212568
F35B12.2	WBGene00000983	191373_s_at	1	1	1	1	1	1	F35B12.2	DeHydrogenases, Short chain /// hypothetical protein /// locus:dhs-20 /// status:Confirmed	dhs-20 /// F35B12.3 /// WBGene00000983 /// WBGene00009383	0008152 // metabolic process // inferred from electronic annotation /// 0055114 // oxidation reduction // inferred from electronic annotation	0016021 // integral to membrane // inferred from electronic annotation	0003824 // catalytic activity // inferred from electronic annotation /// 0005488 // binding // inferred from electronic annotation /// 0016491 // oxidoreductase activity // inferred from electronic annotation	1.88906	0.917669	7.87055	1.08349	0.799793	0.923794	7.91835	1.08349	0.799793	0.815642	0.935694	0.899644	7.71778689778271e-06	1.81232612424006e-07	5.9862188218814e-07	0.00124216	3.90634024544838e-05	8.17225765951488e-05	1.83302461698228e-06	3.58594183890557e-08	0.000160627	0.000307888	7.59089852556271e-06	0.00426626
W01A11.1	WBGene00020909	189755_at	1	1	1	1	1	1	W01A11.1	hypothetical protein /// epoxide hydrolase	W01A11.1 /// WBGene00020909	0009636 // response to toxin // inferred from electronic annotation /// 0040010 // positive regulation of growth rate // inferred from mutant phenotype	0016020 // membrane // inferred from electronic annotation	0003824 // catalytic activity // inferred from electronic annotation /// 0004301 // epoxide hydrolase activity // inferred from electronic annotation	1.87522	0.90706	11.0933	0.810198	1.05668	0.94966	11.0992	0.810198	1.05668	0.758936	0.938847	0.875273	0.000197711	0.000472052	3.4062230433613e-05	0.0096736	0.00672066	0.00101675	0.000164669	0.000398798	0.000403133	0.00685883	0.00537847	0.00710024
C29F3.7	WBGene00007807	177487_at	1	1	1	1	1	1	C29F3.7	hypothetical protein	C29F3.7	0040010 // positive regulation of growth rate // inferred from mutant phenotype	---	---	1.81344	0.858725	9.05742	0.713764	0.914869	0.973211	9.16349	0.713764	0.914869	0.921877	0.867281	0.85017	0.000151257	1.21678960286025e-06	2.54089589659216e-05	0.00821083	0.000121265	0.000830135	0.000129494	9.87302313986762e-07	5.49938351294503e-05	0.00580021	6.87242462073759e-05	0.00235558
ZK112.1	WBGene00003956	175995_at	1	1	1	1	1	1	ZK112.1	Prolyl Carboxy Peptidase like /// locus:pcp-1	pcp-1 /// WBGene00003956	0006508 // proteolysis // inferred from electronic annotation	---	0008233 // peptidase activity // inferred from electronic annotation /// 0008236 // serine-type peptidase activity // inferred from electronic annotation /// 0016787 // hydrolase activity // inferred from electronic annotation	1.81077	0.8566	8.45959	0.877721	1.0514	0.51458	8.65929	0.877721	1.0514	0.766772	0.814568	0.898632	1.05128831014778e-06	4.79033389992025e-07	4.0447762303e-07	0.000430842	6.55572353763045e-05	7.29305510700051e-05	1.37493093311115e-07	5.98843661953155e-08	2.08791132084366e-06	5.31170192734164e-05	1.02821456757357e-05	0.000384101
T01D3.6	WBGene00011330	194060_s_at	1	1	1	1	1	1	T01D3.6B	hypothetical protein	T01D3.6	0007165 // signal transduction // inferred from electronic annotation	---	0005102 // receptor binding // inferred from electronic annotation /// 0005509 // calcium ion binding // inferred from electronic annotation	1.71426	0.777583	8.71933	0.942796	0.634003	0.782977	8.78796	0.942796	0.634003	0.728924	0.786592	0.768574	3.07903784949227e-07	9.2401545621067e-08	2.3028040247524e-05	0.000180583	2.47863093429143e-05	0.000785935	2.05231098662306e-08	5.7326598017041e-09	0.000166771	1.68944674600907e-05	2.22044262719578e-06	0.00434589
K08D8.5	WBGene00010659	175126_s_at	1	1	1	1	1	1	AU112775	hypothetical protein /// status:Confirmed	K08D8.5 /// WBGene00010659	---	---	---	1.68816	0.755449	8.82473	0.811512	0.772548	0.798678	8.73277	0.811512	0.772548	0.565899	0.794246	0.716653	1.99448105902247e-13	1.7953837853196e-14	8.97051086341188e-13	3.04956153924536e-09	2.74514180775368e-10	1.37159111101568e-08	1.08673868121811e-13	9.63814532733483e-15	2.08401796606265e-12	1.67933728408634e-09	1.48938259743305e-10	3.22043296295661e-08
F52F10.3	WBGene00018707	185003_s_at	1	1	1	1	1	1	F52F10.3	O-ACyltransferase homolog /// locus:oac-31	oac-31 /// WBGene00018707	---	0016021 // integral to membrane // inferred from electronic annotation	0016747 // transferase activity, transferring acyl groups other than amino-acyl groups // inferred from electronic annotation	1.60041	0.678444	6.14687	0.530667	0.819545	0.845097	6.01034	0.530667	0.819545	0.525144	0.73177	0.625119	1.53383384000367e-08	7.80979983538164e-10	5.69690859375633e-08	2.08192983754276e-05	1.32679821647761e-06	3.90450000867802e-05	8.3925701115382e-09	4.12487745757761e-10	1.76235976751794e-09	8.64602572890665e-06	6.09185403246477e-07	3.40421818593183e-06
Y110A2AL.8	WBGene00004210	187353_s_at	1	1	1	1	1	1	Y110A2AL.8	PaTChed family	ptc-3	0002119 // nematode larval development // inferred from mutant phenotype /// 0009792 // embryo development ending in birth or egg hatching // inferred from mutant phenotype /// 0018996 // molting cycle, collagen and cuticulin-based cuticle // inferred from mutant phenotype /// 0040007 // growth // inferred from mutant phenotype /// 0040011 // locomotion // inferred from mutant phenotype /// 00400…	0016020 // membrane // inferred from electronic annotation /// 0016021 // integral to membrane // inferred from electronic annotation	0008158 // hedgehog receptor activity // inferred from electronic annotation	1.47454	0.560265	7.57389	0.567925	0.517837	0.672836	7.69199	0.567925	0.517837	0.517231	0.586199	0.534331	8.24707511111156e-10	1.30330197880793e-10	1.42304382087584e-09	3.2027495646311e-06	3.98549745119465e-07	4.19825343541382e-06	4.23163014816943e-13	6.05299824832279e-14	5.73874916942518e-12	3.26956903398311e-09	4.6768490965666e-10	4.43404454575637e-08
F40H3.1	WBGene00018249	183311_at	1	1	1	1	1	1	F40H3.1	hypothetical protein	F40H3.1	---	---	0005515 // protein binding // inferred from electronic annotation	1.37923	0.463867	9.11457	0.419737	0.481764	0.653203	9.1396	0.419737	0.481764	0.326995	0.518235	0.409499	4.65756192377177e-06	3.20809178186198e-06	0.000521538	0.000890177	0.000229493	0.00654706	1.76198008741551e-07	1.16546088038725e-07	1.14608634774705e-06	6.48282816448377e-05	1.60802383791287e-05	0.00027617
W01A11.6	WBGene00003385	186120_at	-1	-1	-1	-1	-1	-1	W01A11.6	MOlybdenum Cofactor biosynthesis /// locus:moc-2	moc-2 /// WBGene00003385	0006777 // Mo-molybdopterin cofactor biosynthetic process // inferred from electronic annotation	---	---	-1.38245	-0.46723	9.2774	-0.429473	-0.507099	-0.449691	9.29264	-0.429473	-0.507099	-0.480549	-0.462088	-0.472373	1.77011693185453e-08	1.96894067539522e-08	1.26001442866609e-06	2.08192983754276e-05	1.11500381210344e-05	0.000127587	6.59118317799553e-10	7.37151997403889e-10	9.39393837451618e-08	1.30234276609878e-06	7.5243591891198e-07	8.06469609452214e-05
C14F5.1	WBGene00015776	188431_s_at	-1	-1	-1	-1	-1	-1	C14F5.1	DAF-16/FOXO Controlled, germline Tumor affecting	dct-1	0006915 // apoptosis // inferred from mutant phenotype /// 0006915 // apoptosis // inferred from electronic annotation /// 0006917 // induction of apoptosis // inferred from direct assay /// 0006917 // induction of apoptosis // inferred from genetic interaction /// 0008340 // determination of adult lifespan // inferred from mutant phenotype /// 0043065 // positive regulation of apoptosis // infer…	0005739 // mitochondrion // inferred from electronic annotation /// 0005740 // mitochondrial envelope // inferred from electronic annotation /// 0016020 // membrane // inferred from electronic annotation /// 0016021 // integral to membrane // inferred from electronic annotation /// 0031966 // mitochondrial membrane // inferred from direct assay /// 0031966 // mitochondrial membrane // inferred fr…	0002020 // protease binding // inferred from physical interaction /// 0003700 // sequence-specific DNA binding transcription factor activity // inferred from direct assay /// 0005515 // protein binding // inferred from physical interaction /// 0042803 // protein homodimerization activity // inferred from direct assay	-1.49571	-0.580826	9.40413	-0.47573	-0.726821	-0.56326	9.36209	-0.47573	-0.726821	-0.516593	-0.588603	-0.573048	4.27933968717746e-05	3.44963110495921e-07	1.56452562486677e-05	0.00361498	5.85506589711312e-05	0.000624585	4.28457431804397e-08	1.32725452746816e-10	5.71889367133188e-10	2.4522047013605e-05	2.92611496339943e-07	1.76748127806183e-06
R102.2	WBGene00011289	177365_at	-1	-1	-1	-1	-1	-1	R102.2	hypothetical protein /// status:Confirmed	R102.2 /// WBGene00011289	---	---	---	-1.52271	-0.606643	7.49147	-0.613583	-0.454917	-0.885198	7.42269	-0.613583	-0.454917	-0.617658	-0.651233	-0.562053	2.03462233245476e-06	1.3922327087481e-06	3.55534691116877e-07	0.000555525	0.00013085	7.00960277179679e-05	4.41108424321058e-07	2.96080565097374e-07	1.63432045648538e-05	0.000114524	3.22206547355614e-05	0.00120263
T04F3.2	WBGene00011437	192319_at	-1	-1	-1	-1	-1	-1	T04F3.2	hypothetical protein /// thyroglobulin and EF hand domains	T04F3.2 /// WBGene00011437	0007165 // signal transduction // inferred from electronic annotation	0005578 // proteinaceous extracellular matrix // inferred from electronic annotation	0005509 // calcium ion binding // inferred from electronic annotation	-1.55538	-0.63727	4.56556	-0.556932	-0.665832	-0.918076	4.55518	-0.556932	-0.665832	-0.460015	-0.713613	-0.560926	3.18884267910762e-07	8.30162742395124e-09	1.84392679437658e-05	0.000180583	6.61840818841714e-06	0.000684312	2.86399578466139e-09	5.59334231632547e-11	3.60700232800148e-07	3.68811057169771e-06	1.72867837628355e-07	0.000185797
C01B4.7	WBGene00015271	175253_s_at	-1	-1	-1	-1	-1	-1	AV180727	hypothetical protein /// status:Predicted /// status:Predicted /// hypothetical protein	C01B4.7 /// WBGene00015271 /// WBGene00021219 /// Y19D10A.4	0055085 // transmembrane transport // inferred from electronic annotation	0016021 // integral to membrane // inferred from electronic annotation	---	-1.56168	-0.643097	8.71887	-0.670361	-0.659277	-0.647249	8.68682	-0.670361	-0.659277	-0.552057	-0.658962	-0.627232	3.08749643944113e-08	6.96755533784044e-10	3.27957223424572e-09	2.77693062112088e-05	1.32679821647761e-06	6.26808243270214e-06	7.33515810096037e-09	1.51484628921216e-10	1.84798648131573e-08	8.09644272386718e-06	2.92611496339943e-07	2.59608500870654e-05
F09C8.2	WBGene00008622	178303_s_at	-1	-1	-1	-1	-1	-1	F09C8.2	hypothetical protein /// status:Confirmed	F09C8.2 /// WBGene00008622	---	---	---	-1.61977	-0.695789	7.89374	-0.600511	-0.788262	-0.928879	7.87262	-0.600511	-0.788262	-0.468309	-0.77255	-0.619027	3.6317946972913e-06	3.07839913946002e-08	5.32234952990917e-07	0.000750407	1.38810470326732e-05	7.57271438304123e-05	9.1073546135377e-07	6.37845183220543e-09	0.000187977	0.000203965	2.3468146705493e-06	0.00466843
T04C12.3	WBGene00011428	183970_at	-1	-1	-1	-1	-1	-1	T04C12.3	hypothetical protein /// status:Confirmed	T04C12.3 /// WBGene00011428	---	---	---	-1.70118	-0.766536	7.87812	-0.731855	-0.759827	-0.981637	7.90373	-0.731855	-0.759827	-0.634214	-0.82444	-0.708632	6.69012969689117e-05	0.00047951	5.80764425864565e-05	0.0046923	0.00678608	0.00145811	1.53412733896184e-09	2.68733825151488e-08	1.22699833807779e-06	2.63409664099748e-06	6.38883661548607e-06	0.000282997
T20D4.11	WBGene00020617	184438_at	-1	-1	-1	-1	-1	-1	T20D4.11	hypothetical protein /// status:Partially_confirmed	T20D4.11 /// WBGene00020617	---	---	---	-1.7312	-0.79177	7.8134	-0.823388	-0.781424	-0.765923	7.74223	-0.823388	-0.781424	-0.775073	-0.790245	-0.793295	1.95543265109281e-05	2.22035198040777e-05	0.000371224	0.00241117	0.000838857	0.00521724	7.00420023883319e-06	8.00568956151617e-06	1.14920944390542e-06	0.000783244	0.000323008	0.00027617
F44F1.4	WBGene00009696	178418_s_at	-1	-1	-1	-1	-1	-1	F44F1.4	hypothetical protein /// status:Partially_confirmed	F44F1.4 /// WBGene00009696	---	---	---	-1.76162	-0.816901	6.93359	-0.718574	-0.961707	-1.04459	6.90206	-0.718574	-0.961707	-0.496246	-0.908292	-0.725509	4.00384401616676e-07	1.49510213890548e-06	7.83515406350833e-06	0.000214141	0.000136072	0.000398325	8.0459041096146e-08	3.19400608021408e-07	5.06261535807851e-06	3.76767746078407e-05	3.40392937638263e-05	0.000620894
ZC247.1	WBGene00013859	172986_s_at	-1	-1	-1	-1	-1	1	C57608	status:Partially_confirmed /// hypothetical protein	WBGene00013859 /// ZC247.1	0000003 // reproduction // inferred from mutant phenotype /// 0040010 // positive regulation of growth rate // inferred from mutant phenotype /// 0040018 // positive regulation of multicellular organism growth // inferred from mutant phenotype	---	---	-1.89875	-0.92505	6.98453	-1.55709	-1.28433	-1.16155	6.85624	-1.55709	-1.28433	1.29409	-1.33432	-0.515776	1.97171640026854e-07	7.84969866294061e-09	3.09427465571546e-06	0.000150738	6.61840818841714e-06	0.000218025	3.32170616106117e-08	1.17814089838473e-09	4.88212998018285e-07	2.13876355445326e-05	9.58200594881014e-07	0.000219835
M163.1	WBGene00010935	175510_at	-1	-1	-1	-1	-1	-1	AV178930	hypothetical protein /// status:Confirmed	M163.1 /// WBGene00010935	---	---	---	-1.91925	-0.94054	9.6165	-0.715749	-1.30023	-1.01941	9.59335	-0.715749	-1.30023	-0.591874	-1.0118	-0.869284	2.34105675630044e-05	6.0317358540918e-08	4.02529416626235e-07	0.00269655	1.88214777977681e-05	7.29305510700051e-05	1.98805113721969e-06	3.16780461246274e-09	0.000642192	0.000320014	1.57909950568989e-06	0.00945123
T28B8.1	WBGene00012113	178359_s_at	-1	-1	-1	-1	-1	-1	T28B8.1	hypothetical protein /// status:Confirmed	T28B8.1 /// WBGene00012113	---	---	---	-1.96877	-0.977295	9.20531	-1.01455	-0.855562	-1.21655	9.3315	-1.01455	-0.855562	-0.907003	-1.02889	-0.925704	5.78031837082226e-09	1.18380612696921e-09	2.30574608412249e-08	9.82011865443026e-06	1.81003956813592e-06	2.04987606641987e-05	6.7422132458359e-10	1.31830737948827e-10	5.45230251619817e-08	1.30234276609878e-06	2.92611496339943e-07	6.01817362734359e-05
T09F5.12	WBGene00014836	175195_at	-1	-1	-1	-1	-1	-1	AU115337	---	---	---	---	---	-2.01853	-1.01331	7.34439	-0.821776	-1.27671	-0.950938	7.31535	-0.821776	-1.27671	-0.931948	-1.01647	-1.01014	0.000143393	2.14716128520532e-05	4.27931437720809e-07	0.00801174	0.000825021	7.29305510700051e-05	0.000111191	1.60762656334133e-05	0.000683653	0.00528688	0.00053273	0.00977289
K05F1.10	WBGene00019411	186179_at	-1	-1	-1	-1	-1	-1	K05F1.10	hypothetical protein /// status:Partially_confirmed	K05F1.10 /// WBGene00019411	---	---	---	-2.03318	-1.02374	6.9618	-0.931334	-1.25409	-1.14502	7.11641	-0.931334	-1.25409	-0.626572	-1.11015	-0.937332	1.1293617927361e-06	4.0664496865531e-05	7.94882655787663e-06	0.000437609	0.0012689	0.000401114	2.61822015231108e-08	1.48865686915364e-06	1.16158333279103e-06	2.02296780068316e-05	9.23538051886596e-05	0.00027617
C35E7.5	WBGene00016457	180263_s_at	-1	-1	-1	-1	-1	-1	C35E7.5	hypothetical protein	C35E7.5	---	---	---	-2.05953	-1.04232	9.41935	-0.719548	-1.43495	-1.32332	9.42863	-0.719548	-1.43495	-0.621585	-1.15927	-0.925362	3.70292246578333e-05	8.8454025734339e-08	3.28710846805656e-07	0.00335016	2.45902191541463e-05	6.88274940403926e-05	3.19114246667961e-06	4.53257924771751e-09	1.79279677777097e-06	0.000436396	2.00119848899939e-06	0.000359793
T28A11.19	WBGene00020881	186720_at	-1	-1	-1	-1	-1	-1	T28A11.19	hypothetical protein /// status:Confirmed	T28A11.19 /// WBGene00020881	---	---	---	-2.09036	-1.06375	8.07019	-1.11814	-0.998393	-1.33481	7.99532	-1.11814	-0.998393	-0.814633	-1.15045	-0.977057	2.47832543151591e-07	3.1774797000887e-08	2.69890136937831e-05	0.00017063	1.38810470326732e-05	0.000861787	3.70288168720754e-11	3.68524658450629e-12	8.8113245359069e-11	1.9073543570806e-07	1.80003760604522e-08	3.40403495133423e-07
F22F1.1	WBGene00001854	171805_x_at	-1	-1	-1	-1	-1	-1	CEC501	HIstone H1 Like	hil-3	0006334 // nucleosome assembly // inferred from electronic annotation	0000786 // nucleosome // inferred from electronic annotation /// 0005634 // nucleus // inferred from electronic annotation	0003677 // DNA binding // inferred from electronic annotation	-2.20633	-1.14165	10.9475	-0.950791	-1.35112	-1.54972	11.0663	-0.950791	-1.35112	-0.696373	-1.28388	-0.999428	0.000153106	3.04320587195459e-06	5.39846872303135e-07	0.00825243	0.000222635	7.57271438304123e-05	7.88334340369891e-06	8.88463830332382e-08	0.000226408	0.000840147	1.35934966040854e-05	0.00509107
T28A11.16	WBGene00020878	186655_at	-1	-1	-1	-1	-1	-1	T28A11.16	hypothetical protein /// status:Partially_confirmed	T28A11.16 /// WBGene00020878	---	---	---	-2.30913	-1.20735	7.25793	-1.20455	-1.28051	-1.29724	7.24277	-1.20455	-1.28051	-0.976745	-1.26077	-1.15393	2.83651407304563e-05	9.21802705934145e-07	0.000111131	0.00286162	0.000102879	0.00225972	2.39940117298085e-07	4.52275310396195e-09	6.53849404857737e-08	7.61921974328608e-05	2.00119848899939e-06	6.66046330010834e-05
ZC247.1	WBGene00013859	178069_s_at	-1	-1	-1	-1	-1	1	ZC247.1	status:Partially_confirmed /// hypothetical protein	WBGene00013859 /// ZC247.1	0000003 // reproduction // inferred from mutant phenotype /// 0040010 // positive regulation of growth rate // inferred from mutant phenotype /// 0040018 // positive regulation of multicellular organism growth // inferred from mutant phenotype	---	---	-2.43581	-1.2844	6.87994	-2.13342	-1.82446	-1.5097	6.72609	-2.13342	-1.82446	1.71907	-1.82253	-0.746272	1.11500199918872e-05	4.44426650931262e-07	4.79297254935539e-06	0.00160245	6.23420503921009e-05	0.000299121	8.31048950389496e-08	2.10394195913e-09	6.98720482523172e-10	3.77711747952026e-05	1.34825325070616e-06	1.79955460273843e-06
Y40B1B.3	WBGene00044066	181916_at	-1	-1	-1	-1	-1	-1	Y40B1B.3	F-box B protein /// locus:fbxb-66	fbxb-66 /// WBGene00044066	---	---	---	-2.44389	-1.28918	6.50708	-1.12017	-1.37249	-1.57529	6.64988	-1.12017	-1.37249	-1.17445	-1.35598	-1.22237	4.50158916192058e-05	3.04013129916278e-06	0.000111266	0.00368071	0.000222635	0.00225972	4.83787726314653e-05	3.27768130282915e-06	2.41160608081794e-06	0.00302671	0.000166408	0.000415625
F13B10.1	WBGene00006575	174406_at	-1	-1	-1	-1	-1	-1	C36338	TIR (Toll and Interleukin 1 Receptor) domain protein	tir-1	0000003 // reproduction // inferred from mutant phenotype /// 0000187 // activation of MAPK activity // inferred from mutant phenotype /// 0002119 // nematode larval development // inferred from mutant phenotype /// 0006898 // receptor-mediated endocytosis // inferred from mutant phenotype /// 0006952 // defense response // inferred from mutant phenotype /// 0007165 // signal transduction // infe…	0005737 // cytoplasm // inferred from electronic annotation /// 0030424 // axon // inferred from direct assay /// 0031224 // intrinsic to membrane // inferred from electronic annotation	0004872 // receptor activity // inferred from electronic annotation /// 0004888 // transmembrane receptor activity // inferred from electronic annotation /// 0005488 // binding // inferred from electronic annotation /// 0005515 // protein binding // inferred from physical interaction /// 0017137 // Rab GTPase binding // inferred from physical interaction /// 0019901 // protein kinase binding // i…	-2.44613	-1.2905	6.01892	-1.16448	-1.14554	-1.62779	6.35624	-1.16448	-1.14554	-1.49517	-1.3126	-1.2684	9.24676214258799e-06	0.000564917	7.27201110975399e-05	0.00141383	0.00760351	0.00168093	8.60949059050979e-06	0.000538714	0.000142961	0.000892684	0.00658532	0.00398769
F52H3.7	WBGene00002265	172043_x_at	-1	-1	-1	-1	-1	-1	9857642	gaLECtin	lec-2	---	---	0005515 // protein binding // inferred from physical interaction /// 0005529 // sugar binding // inferred from electronic annotation	-2.53314	-1.34093	10.906	-1.38882	-1.64189	-1.45635	10.9227	-1.38882	-1.64189	-0.527789	-1.49569	-1.18617	5.20077392427081e-07	6.75730377930244e-07	1.29376781182296e-07	0.000265066	8.19993450678844e-05	4.24389807659498e-05	1.76786970692951e-09	2.37171911706268e-09	9.29784667373784e-10	2.73188905811817e-06	1.37284258536717e-06	2.05256606641816e-06

## Sheet: Common to 3 strains
Ethosuximide responsive DEGs common to N2, RM2754 and TM3223
	TM3223	RM2754	CZ1200	TM3223	RM2754	N2	Representative.Public.ID	Gene.Title	Gene.Symbol	Gene.Ontology.Biological.Process	Gene.Ontology.Cellular.Component	Gene.Ontology.Molecular.Function	MEAN FC	MEAN log2FC	meanA	log2.TMA/MA	log2.TMB/MB	log2.TW/W	meanA	log2.TMA/MA	log2.TMB/MB	log2.TW/W	1st analysis MEAN log2	2nd analysis MEAN log2	PV.TMA/MA	PV.TMB/MB	PV.TW/W	FDR.TMA/MA	FDR.TMB/MB	FDR.TW/W	PV.TMA/MA	PV.TMB/MB	PV.TW/W	FDR.TMA/MA	FDR.TMB/MB	FDR.TW/W
188930_at	1	1	1	1	1	1	T10B5.8	hypothetical protein /// NADH oxidase	T10B5.8 /// WBGene00020394	0008152 // metabolic process // inferred from electronic annotation	---	0003824 // catalytic activity // inferred from electronic annotation /// 0010181 // FMN binding // inferred from electronic annotation /// 0016491 // oxidoreductase activity // inferred from electronic annotation	8.00244	3.00044	6.72721	2.96651	3.46364	2.69107	6.66445	2.96651	3.46364	2.45128	3.04041	2.96048	1.99448105902247e-13	1.7953837853196e-14	8.97051086341188e-13	3.04956153924536e-09	2.74514180775368e-10	1.37159111101568e-08	1.08673868121811e-13	9.63814532733483e-15	2.08401796606265e-12	1.67933728408634e-09	1.48938259743305e-10	3.22043296295661e-08
184602_at	1	1	1	1	1	1	C10H11.3	UDP-GlucuronosylTransferase /// locus:ugt-25	ugt-25 /// WBGene00015692	0005975 // carbohydrate metabolic process // inferred from electronic annotation /// 0008152 // metabolic process // inferred from electronic annotation /// 0030259 // lipid glycosylation // inferred from electronic annotation	0016021 // integral to membrane // inferred from electronic annotation	0016740 // transferase activity // inferred from electronic annotation /// 0016757 // transferase activity, transferring glycosyl groups // inferred from electronic annotation /// 0016758 // transferase activity, transferring hexosyl groups // inferred from electronic annotation /// 0030246 // carbohydrate binding // inferred from electronic annotation	7.2387	2.85573	9.73972	2.74184	3.47821	2.95028	9.84038	2.74184	3.47821	1.74401	3.05678	2.65469	1.5237165393429e-09	4.52801979941162e-11	5.22812370878629e-10	3.32823226950756e-06	2.6902589265507e-07	2.66460038357808e-06	1.70089816201506e-10	4.6593868013854e-12	1.09799259756236e-07	5.25679585952374e-07	1.80003760604522e-08	8.07965695720533e-05
192496_at	1	1	1	1	1	1	ZK816.5	DeHydrogenases, Short chain /// locus:dhs-26	dhs-26 /// WBGene00000989	0008152 // metabolic process // inferred from electronic annotation /// 0055114 // oxidation reduction // inferred from electronic annotation	0016021 // integral to membrane // inferred from electronic annotation	0003824 // catalytic activity // inferred from electronic annotation /// 0005488 // binding // inferred from electronic annotation /// 0016491 // oxidoreductase activity // inferred from electronic annotation	6.6002	2.72251	9.03898	2.45833	3.27461	2.16213	9.0684	2.45833	3.27461	2.70704	2.63169	2.81333	2.83651407304563e-05	9.21802705934145e-07	0.000111131	0.00286162	0.000102879	0.00225972	2.39940117298085e-07	4.52275310396195e-09	6.53849404857737e-08	7.61921974328608e-05	2.00119848899939e-06	6.66046330010834e-05
189378_at	1	1	1	1	1	1	K09A11.4	CYtochrome P450 family /// locus:cyp-14A3	cyp-14A3 /// WBGene00010707	0055114 // oxidation reduction // inferred from electronic annotation	0016021 // integral to membrane // inferred from electronic annotation	0004497 // monooxygenase activity // inferred from electronic annotation /// 0005506 // iron ion binding // inferred from electronic annotation /// 0009055 // electron carrier activity // inferred from electronic annotation /// 0016491 // oxidoreductase activity // inferred from electronic annotation /// 0020037 // heme binding // inferred from electronic annotation /// 0046872 // metal ion bindi…	5.627	2.49237	7.91724	2.01232	3.00275	2.20286	7.7535	2.01232	3.00275	2.72121	2.40597	2.57876	4.27933968717746e-05	3.44963110495921e-07	1.56452562486677e-05	0.00361498	5.85506589711312e-05	0.000624585	4.28457431804397e-08	1.32725452746816e-10	5.71889367133188e-10	2.4522047013605e-05	2.92611496339943e-07	1.76748127806183e-06
192194_s_at	1	1	1	1	1	1	W03G1.7	Acid SphingoMyelinase	asm-3	0006685 // sphingomyelin catabolic process // inferred from sequence or structural similarity /// 0006685 // sphingomyelin catabolic process // inferred from electronic annotation /// 0008152 // metabolic process // inferred from electronic annotation /// 0008340 // determination of adult lifespan // inferred from mutant phenotype /// 0046513 // ceramide biosynthetic process // inferred from sequ…	0005576 // extracellular region // inferred from sequence or structural similarity /// 0005576 // extracellular region // inferred from electronic annotation	0004767 // sphingomyelin phosphodiesterase activity // inferred from sequence or structural similarity /// 0004767 // sphingomyelin phosphodiesterase activity // inferred from electronic annotation /// 0016787 // hydrolase activity // inferred from electronic annotation /// 0016798 // hydrolase activity, acting on glycosyl bonds // inferred from electronic annotation	5.34728	2.41881	6.55638	2.43789	2.83696	1.66171	6.54582	2.43789	2.83696	2.30142	2.31219	2.52542	2.47832543151591e-07	3.1774797000887e-08	2.69890136937831e-05	0.00017063	1.38810470326732e-05	0.000861787	3.70288168720754e-11	3.68524658450629e-12	8.8113245359069e-11	1.9073543570806e-07	1.80003760604522e-08	3.40403495133423e-07
190916_at	1	1	1	1	1	1	C23G10.6	hypothetical protein /// UDP-glucosyltransferase	UDP-glucosyltransferase /// WBGene00016013	0008152 // metabolic process // inferred from electronic annotation	0016021 // integral to membrane // inferred from electronic annotation	0016740 // transferase activity // inferred from electronic annotation /// 0016757 // transferase activity, transferring glycosyl groups // inferred from electronic annotation /// 0016758 // transferase activity, transferring hexosyl groups // inferred from electronic annotation	5.06181	2.33965	7.63849	2.38981	2.66793	2.16631	7.61845	2.38981	2.66793	1.75613	2.40802	2.27129	5.78031837082226e-09	1.18380612696921e-09	2.30574608412249e-08	9.82011865443026e-06	1.81003956813592e-06	2.04987606641987e-05	6.7422132458359e-10	1.31830737948827e-10	5.45230251619817e-08	1.30234276609878e-06	2.92611496339943e-07	6.01817362734359e-05
188962_at	1	1	1	1	1	1	H23N18.3	UDP-GlucuronosylTransferase /// locus:ugt-8	ugt-8 /// WBGene00019234	0005975 // carbohydrate metabolic process // inferred from electronic annotation /// 0008152 // metabolic process // inferred from electronic annotation /// 0030259 // lipid glycosylation // inferred from electronic annotation	0016021 // integral to membrane // inferred from electronic annotation	0016740 // transferase activity // inferred from electronic annotation /// 0016758 // transferase activity, transferring hexosyl groups // inferred from electronic annotation /// 0030246 // carbohydrate binding // inferred from electronic annotation	4.65534	2.21889	7.54595	2.05267	2.52634	1.86726	7.41265	2.05267	2.52634	2.28804	2.14876	2.28902	1.53383384000367e-08	7.80979983538164e-10	5.69690859375633e-08	2.08192983754276e-05	1.32679821647761e-06	3.90450000867802e-05	8.3925701115382e-09	4.12487745757761e-10	1.76235976751794e-09	8.64602572890665e-06	6.09185403246477e-07	3.40421818593183e-06
190002_at	1	1	0	1	1	1	C33C12.8	hypothetical protein /// glucosylceramidase	glucosylceramidase /// WBGene00016340	0005975 // carbohydrate metabolic process // inferred from electronic annotation /// 0006665 // sphingolipid metabolic process // inferred from electronic annotation /// 0007040 // lysosome organization // inferred from electronic annotation	0005764 // lysosome // inferred from electronic annotation	0003824 // catalytic activity // inferred from electronic annotation /// 0004348 // glucosylceramidase activity // inferred from electronic annotation /// 0043169 // cation binding // inferred from electronic annotation	4.28205	2.0983	6.45384	1.5984	3.22958	1.06985	6.58106	1.5984	3.22958	1.86399	1.96594	2.23066	4.44789294750871e-05	5.65367408186e-09	0.00189214	0.00367612	5.83942506168018e-06	0.0161354	2.44743809017257e-05	2.51812322074331e-09	4.06857624178501e-06	0.00182707	1.3897342189338e-06	0.000528334
190541_at	1	1	1	1	1	1	C30G12.2	hypothetical protein /// Alcohol dehydrogenase	C30G12.2 /// WBGene00016274	0008152 // metabolic process // inferred from electronic annotation /// 0055114 // oxidation reduction // inferred from electronic annotation	---	0003824 // catalytic activity // inferred from electronic annotation /// 0005488 // binding // inferred from electronic annotation /// 0016491 // oxidoreductase activity // inferred from electronic annotation	4.20168	2.07097	7.65831	1.75743	2.28147	1.88757	7.66005	1.75743	2.28147	2.46042	1.97549	2.16644	1.11500199918872e-05	4.44426650931262e-07	4.79297254935539e-06	0.00160245	6.23420503921009e-05	0.000299121	8.31048950389496e-08	2.10394195913e-09	6.98720482523172e-10	3.77711747952026e-05	1.34825325070616e-06	1.79955460273843e-06
188921_at	1	1	1	1	1	1	F25D1.5	hypothetical protein /// dehydrogenase	dehydrogenase /// WBGene00009110	0008152 // metabolic process // inferred from electronic annotation /// 0009239 // enterobactin biosynthetic process // inferred from electronic annotation /// 0055114 // oxidation reduction // inferred from electronic annotation	---	0003824 // catalytic activity // inferred from electronic annotation /// 0005488 // binding // inferred from electronic annotation /// 0005515 // protein binding // inferred from physical interaction /// 0008667 // 2,3-dihydro-2,3-dihydroxybenzoate dehydrogenase activity // inferred from electronic annotation /// 0016491 // oxidoreductase activity // inferred from electronic annotation	3.9213	1.97133	6.34591	2.20275	2.41047	1.54821	6.4841	2.20275	2.41047	1.05333	2.05381	1.88885	3.07903784949227e-07	9.2401545621067e-08	2.3028040247524e-05	0.000180583	2.47863093429143e-05	0.000785935	2.05231098662306e-08	5.7326598017041e-09	0.000166771	1.68944674600907e-05	2.22044262719578e-06	0.00434589
188980_at	1	1	1	1	1	1	H23N18.2	UDP-GlucuronosylTransferase /// locus:ugt-14	ugt-14 /// WBGene00019233	0005975 // carbohydrate metabolic process // inferred from electronic annotation /// 0008152 // metabolic process // inferred from electronic annotation /// 0030259 // lipid glycosylation // inferred from electronic annotation	0016021 // integral to membrane // inferred from electronic annotation	0016740 // transferase activity // inferred from electronic annotation /// 0016758 // transferase activity, transferring hexosyl groups // inferred from electronic annotation /// 0030246 // carbohydrate binding // inferred from electronic annotation	3.88477	1.95783	7.06387	1.93402	2.19162	1.86294	7.10359	1.93402	2.19162	1.63276	1.99619	1.91947	8.24707511111156e-10	1.30330197880793e-10	1.42304382087584e-09	3.2027495646311e-06	3.98549745119465e-07	4.19825343541382e-06	4.23163014816943e-13	6.05299824832279e-14	5.73874916942518e-12	3.26956903398311e-09	4.6768490965666e-10	4.43404454575637e-08
190744_at	1	1	1	1	1	1	C04F5.7	UDP-GlucuronosylTransferase /// locus:ugt-63	ugt-63 /// WBGene00015449	0005975 // carbohydrate metabolic process // inferred from electronic annotation /// 0008152 // metabolic process // inferred from electronic annotation /// 0030259 // lipid glycosylation // inferred from electronic annotation	0016021 // integral to membrane // inferred from electronic annotation	0016740 // transferase activity // inferred from electronic annotation /// 0016758 // transferase activity, transferring hexosyl groups // inferred from electronic annotation /// 0030246 // carbohydrate binding // inferred from electronic annotation	3.72826	1.8985	8.29339	1.58251	2.54608	2.20926	8.46614	1.58251	2.54608	0.92459	2.11261	1.68439	2.34105675630044e-05	6.0317358540918e-08	4.02529416626235e-07	0.00269655	1.88214777977681e-05	7.29305510700051e-05	1.98805113721969e-06	3.16780461246274e-09	0.000642192	0.000320014	1.57909950568989e-06	0.00945123
189283_s_at	1	1	1	1	1	1	C06B3.3	CYtochrome P450 family /// locus:cyp-35C1	cyp-35C1 /// WBGene00007362	0009410 // response to xenobiotic stimulus // inferred from expression pattern /// 0009410 // response to xenobiotic stimulus // inferred from genetic interaction /// 0055114 // oxidation reduction // inferred from electronic annotation	---	0004497 // monooxygenase activity // inferred from electronic annotation /// 0005506 // iron ion binding // inferred from electronic annotation /// 0009055 // electron carrier activity // inferred from electronic annotation /// 0016491 // oxidoreductase activity // inferred from electronic annotation /// 0020037 // heme binding // inferred from electronic annotation /// 0046872 // metal ion bindi…	3.61246	1.85298	8.67714	1.84231	2.40496	1.3242	8.67215	1.84231	2.40496	1.29915	1.85716	1.8488	3.18884267910762e-07	8.30162742395124e-09	1.84392679437658e-05	0.000180583	6.61840818841714e-06	0.000684312	2.86399578466139e-09	5.59334231632547e-11	3.60700232800148e-07	3.68811057169771e-06	1.72867837628355e-07	0.000185797
189282_at	1	1	1	1	1	1	C06B3.3	CYtochrome P450 family /// locus:cyp-35C1	cyp-35C1 /// WBGene00007362	0009410 // response to xenobiotic stimulus // inferred from expression pattern /// 0009410 // response to xenobiotic stimulus // inferred from genetic interaction /// 0055114 // oxidation reduction // inferred from electronic annotation	---	0004497 // monooxygenase activity // inferred from electronic annotation /// 0005506 // iron ion binding // inferred from electronic annotation /// 0009055 // electron carrier activity // inferred from electronic annotation /// 0016491 // oxidoreductase activity // inferred from electronic annotation /// 0020037 // heme binding // inferred from electronic annotation /// 0046872 // metal ion bindi…	3.30493	1.72462	7.23239	1.6817	2.12532	1.35612	7.27854	1.6817	2.12532	1.37756	1.72105	1.7282	1.97171640026854e-07	7.84969866294061e-09	3.09427465571546e-06	0.000150738	6.61840818841714e-06	0.000218025	3.32170616106117e-08	1.17814089838473e-09	4.88212998018285e-07	2.13876355445326e-05	9.58200594881014e-07	0.000219835
178843_at	1	0	1	1	1	1	F08G5.6	hypothetical protein /// status:Confirmed	F08G5.6 /// WBGene00008584	0006952 // defense response // inferred from mutant phenotype	---	---	3.19115	1.67407	6.90037	2.00201	1.39192	1.53072	6.90894	2.00201	1.39192	1.72588	1.64155	1.7066	4.71757079523636e-05	0.00146034	0.000654569	0.00377653	0.0141678	0.00768102	1.11116202114761e-05	0.000485498	5.81193226450187e-05	0.001047	0.00615961	0.00241899
189366_at	1	1	1	1	1	1	K07C6.4	CYtochrome P450 family /// locus:cyp-35B1	cyp-35B1 /// WBGene00019472	0008340 // determination of adult lifespan // inferred from mutant phenotype /// 0019915 // lipid storage // inferred from mutant phenotype /// 0055114 // oxidation reduction // inferred from electronic annotation	---	0004497 // monooxygenase activity // inferred from electronic annotation /// 0005506 // iron ion binding // inferred from electronic annotation /// 0009055 // electron carrier activity // inferred from electronic annotation /// 0016491 // oxidoreductase activity // inferred from electronic annotation /// 0020037 // heme binding // inferred from electronic annotation /// 0046872 // metal ion bindi…	3.19048	1.67377	5.6023	1.68694	1.73891	1.93375	5.58103	1.68694	1.73891	1.25718	1.78653	1.56101	2.03462233245476e-06	1.3922327087481e-06	3.55534691116877e-07	0.000555525	0.00013085	7.00960277179679e-05	4.41108424321058e-07	2.96080565097374e-07	1.63432045648538e-05	0.000114524	3.22206547355614e-05	0.00120263
173919_s_at	1	1	1	1	1	1	AV199129	TransThyretin-Related family domain /// locus:ttr-44	ttr-44 /// WBGene00008341	---	---	---	3.08501	1.62527	9.10223	1.92703	1.86822	1.41436	9.211	1.92703	1.86822	0.746783	1.73654	1.51401	1.3392340715068e-06	1.97421041323075e-06	5.00228330318668e-05	0.000465384	0.000168635	0.00133062	1.54067536030759e-10	2.44417085456085e-10	4.46339335499799e-05	5.25679585952374e-07	4.19664135728098e-07	0.00208575
189921_at	1	1	1	1	1	1	C05C10.4	pho-11	C05C10.4 /// WBGene00007331	---	---	0003993 // acid phosphatase activity // inferred from electronic annotation /// 0016787 // hydrolase activity // inferred from electronic annotation	3.06998	1.61823	10.1168	1.84449	1.50897	1.86931	10.2856	1.84449	1.50897	1.13316	1.74092	1.49554	6.69012969689117e-05	0.00047951	5.80764425864565e-05	0.0046923	0.00678608	0.00145811	1.53412733896184e-09	2.68733825151488e-08	1.22699833807779e-06	2.63409664099748e-06	6.38883661548607e-06	0.000282997
172218_x_at	1	1	1	1	1	1	T20G5.7	Downstream Of DAF-16 (regulated by DAF-16) /// locus:dod-6	dod-6 /// WBGene00011869	0008340 // determination of adult lifespan // inferred from mutant phenotype	0016021 // integral to membrane // inferred from electronic annotation	---	3.01777	1.59348	9.28941	1.32298	1.46675	1.78174	9.23811	1.32298	1.46675	2.19972	1.52382	1.66315	7.77373814928643e-05	2.55446729226007e-05	2.60116673704197e-06	0.00521318	0.00092554	0.000198859	4.67136278610672e-06	1.30455521970554e-06	5.36756515109207e-09	0.000572909	8.50603029962435e-05	9.21610936442508e-06
190849_at	1	1	1	1	1	1	F10D2.11	UDP-GlucuronosylTransferase /// locus:ugt-41	ugt-41 /// WBGene00017336	0005975 // carbohydrate metabolic process // inferred from electronic annotation /// 0008152 // metabolic process // inferred from electronic annotation /// 0030259 // lipid glycosylation // inferred from electronic annotation	0016021 // integral to membrane // inferred from electronic annotation	0016740 // transferase activity // inferred from electronic annotation /// 0016758 // transferase activity, transferring hexosyl groups // inferred from electronic annotation /// 0030246 // carbohydrate binding // inferred from electronic annotation	3.01341	1.5914	7.71263	1.22625	1.99946	1.81225	7.71318	1.22625	1.99946	1.2847	1.67932	1.50347	3.70292246578333e-05	8.8454025734339e-08	3.28710846805656e-07	0.00335016	2.45902191541463e-05	6.88274940403926e-05	3.19114246667961e-06	4.53257924771751e-09	1.79279677777097e-06	0.000436396	2.00119848899939e-06	0.000359793
188882_at	1	1	0	1	1	1	R08H2.1	DeHydrogenases, Short chain /// locus:dhs-23	dhs-23 /// WBGene00000986	0008152 // metabolic process // inferred from electronic annotation /// 0009239 // enterobactin biosynthetic process // inferred from electronic annotation /// 0044237 // cellular metabolic process // inferred from electronic annotation /// 0055114 // oxidation reduction // inferred from electronic annotation	---	0003824 // catalytic activity // inferred from electronic annotation /// 0005488 // binding // inferred from electronic annotation /// 0008667 // 2,3-dihydro-2,3-dihydroxybenzoate dehydrogenase activity // inferred from electronic annotation /// 0016491 // oxidoreductase activity // inferred from electronic annotation /// 0050662 // coenzyme binding // inferred from electronic annotation	2.97317	1.572	7.00556	1.43501	2.24904	0.882656	6.97315	1.43501	2.24904	1.18124	1.52224	1.62177	3.50937823484706e-05	1.41197774432967e-07	0.0030463	0.00323243	3.29901287148398e-05	0.0221606	3.10332846347345e-06	7.72475464853275e-09	3.01343595432667e-05	0.000432034	2.77606124613434e-06	0.00171201
189280_at	1	1	1	1	1	1	F55A12.4	DeHydrogenases, Short chain	dhs-2	0008152 // metabolic process // inferred from electronic annotation /// 0055114 // oxidation reduction // inferred from electronic annotation	0016021 // integral to membrane // inferred from electronic annotation	0003824 // catalytic activity // inferred from electronic annotation /// 0005488 // binding // inferred from electronic annotation /// 0016491 // oxidoreductase activity // inferred from electronic annotation	2.95488	1.5631	7.58856	1.73147	1.71834	1.25816	7.58044	1.73147	1.71834	1.22081	1.56933	1.55687	1.77011693185453e-08	1.96894067539522e-08	1.26001442866609e-06	2.08192983754276e-05	1.11500381210344e-05	0.000127587	6.59118317799553e-10	7.37151997403889e-10	9.39393837451618e-08	1.30234276609878e-06	7.5243591891198e-07	8.06469609452214e-05
173688_s_at	0	1	1	1	1	1	AU109762	hypothetical protein /// status:Confirmed	T22B7.7 /// WBGene00020674	---	---	---	2.83278	1.50222	10.1887	1.34273	1.84003	1.8014	10.4179	1.34273	1.84003	0.846392	1.66138	1.34305	0.000934058	4.44382350371212e-05	5.57941274669189e-05	0.0253031	0.00134281	0.00142182	9.70881029387545e-07	1.38953269503452e-08	0.000185991	0.000208375	4.56860611412094e-06	0.00464102
190427_s_at	0	1	1	1	1	1	C54F6.14	FerriTiN /// locus:ftn-1	ftn-1 /// WBGene00001500	0006826 // iron ion transport // inferred from electronic annotation /// 0006879 // cellular iron ion homeostasis // inferred from electronic annotation /// 0006879 // cellular iron ion homeostasis // inferred from mutant phenotype /// 0008340 // determination of adult lifespan // inferred from mutant phenotype /// 0009792 // embryo development ending in birth or egg hatching // inferred from mut…	---	0005488 // binding // inferred from electronic annotation /// 0005515 // protein binding // inferred from physical interaction /// 0008199 // ferric iron binding // inferred from electronic annotation /// 0016491 // oxidoreductase activity // inferred from electronic annotation /// 0042802 // identical protein binding // inferred from physical interaction /// 0046914 // transition metal ion bindi…	2.71373	1.44028	10.1971	1.22602	1.59802	1.55191	10.4035	1.22602	1.59802	1.44165	1.45865	1.4219	0.00173913	0.000163677	0.000218089	0.0361835	0.00320438	0.0035861	7.61907065899258e-06	2.72584534469414e-07	1.03909722125422e-06	0.000817622	3.0523542109825e-05	0.00027617
189265_at	1	1	1	1	1	1	T10H4.11	CYtochrome P450 family /// locus:cyp-34A2	cyp-34A2 /// WBGene00011699	0055114 // oxidation reduction // inferred from electronic annotation	---	0004497 // monooxygenase activity // inferred from electronic annotation /// 0005506 // iron ion binding // inferred from electronic annotation /// 0009055 // electron carrier activity // inferred from electronic annotation /// 0016491 // oxidoreductase activity // inferred from electronic annotation /// 0020037 // heme binding // inferred from electronic annotation /// 0046872 // metal ion bindi…	2.71081	1.43872	6.5939	1.55002	1.59839	0.99266	6.58091	1.55002	1.59839	1.34287	1.38036	1.49709	4.65756192377177e-06	3.20809178186198e-06	0.000521538	0.000890177	0.000229493	0.00654706	1.76198008741551e-07	1.16546088038725e-07	1.14608634774705e-06	6.48282816448377e-05	1.60802383791287e-05	0.00027617
189304_at	1	1	0	1	1	1	K09D9.2	CYtochrome P450 family /// locus:cyp-35A3	cyp-35A3 /// WBGene00019565	0009410 // response to xenobiotic stimulus // inferred from genetic interaction /// 0019915 // lipid storage // inferred from mutant phenotype /// 0055114 // oxidation reduction // inferred from electronic annotation	---	0004497 // monooxygenase activity // inferred from electronic annotation /// 0005506 // iron ion binding // inferred from electronic annotation /// 0009055 // electron carrier activity // inferred from electronic annotation /// 0016491 // oxidoreductase activity // inferred from electronic annotation /// 0020037 // heme binding // inferred from electronic annotation /// 0046872 // metal ion bindi…	2.58189	1.36843	6.42871	1.53077	1.41774	0.776897	6.45766	1.53077	1.41774	1.53665	1.2418	1.49505	2.98550331375901e-06	7.51459707279881e-06	0.00262813	0.000680189	0.000393487	0.0200921	7.26683400661759e-08	2.04690523452245e-07	6.8962280982161e-08	3.58182604369293e-05	2.51038306262503e-05	6.66046330010834e-05
189457_at	1	1	1	1	1	1	B0213.15	CYtochrome P450 family	cyp-34A9	0008340 // determination of adult lifespan // inferred from mutant phenotype /// 0055114 // oxidation reduction // inferred from electronic annotation	0016021 // integral to membrane // inferred from electronic annotation	0004497 // monooxygenase activity // inferred from electronic annotation /// 0005506 // iron ion binding // inferred from electronic annotation /// 0009055 // electron carrier activity // inferred from electronic annotation /// 0016491 // oxidoreductase activity // inferred from electronic annotation /// 0020037 // heme binding // inferred from electronic annotation /// 0046872 // metal ion bindi…	2.52224	1.3347	9.13069	1.20019	1.72882	1.39823	9.08037	1.20019	1.72882	0.751955	1.44242	1.22699	3.6317946972913e-06	3.07839913946002e-08	5.32234952990917e-07	0.000750407	1.38810470326732e-05	7.57271438304123e-05	9.1073546135377e-07	6.37845183220543e-09	0.000187977	0.000203965	2.3468146705493e-06	0.00466843
190094_s_at	1	1	1	1	1	1	M02D8.4	hypothetical protein	M02D8.4	0006529 // asparagine biosynthetic process // inferred from electronic annotation	0016021 // integral to membrane // inferred from electronic annotation	0004066 // asparagine synthase (glutamine-hydrolyzing) activity // inferred from electronic annotation /// 0005515 // protein binding // inferred from physical interaction	2.51305	1.32944	8.06663	1.50015	1.3536	1.18149	8.07057	1.50015	1.3536	1.08766	1.34508	1.3138	4.00384401616676e-07	1.49510213890548e-06	7.83515406350833e-06	0.000214141	0.000136072	0.000398325	8.0459041096146e-08	3.19400608021408e-07	5.06261535807851e-06	3.76767746078407e-05	3.40392937638263e-05	0.000620894
188128_at	1	1	0	1	1	1	C50B6.7	hypothetical protein /// amylase	amylase /// WBGene00008220	0005975 // carbohydrate metabolic process // inferred from electronic annotation /// 0008152 // metabolic process // inferred from electronic annotation	---	0003824 // catalytic activity // inferred from electronic annotation /// 0016787 // hydrolase activity // inferred from electronic annotation /// 0016798 // hydrolase activity, acting on glycosyl bonds // inferred from electronic annotation /// 0043169 // cation binding // inferred from electronic annotation	2.36901	1.24428	7.20774	1.25884	1.52217	0.674851	7.2395	1.25884	1.52217	1.22883	1.15195	1.33661	4.0987328347993e-06	3.73140075171966e-07	0.00211131	0.000813891	5.96601616934198e-05	0.0172354	6.05472365271763e-07	4.7658027959944e-08	8.26316824795878e-07	0.000147424	8.90899538754657e-06	0.000259119
188078_at	1	1	0	1	1	1	F46B6.8	hypothetical protein /// locus:lipl-2	lipase /// WBGene00009773	0006629 // lipid metabolic process // inferred from electronic annotation	---	---	2.3436	1.22872	7.79555	1.3177	1.65524	0.583385	7.75691	1.3177	1.65524	0.843098	1.18544	1.27201	3.20012994890484e-06	1.72249343008814e-07	0.00709045	0.000699	3.81694558638372e-05	0.0401976	3.45545707178956e-06	1.85764400306482e-07	0.000424027	0.000460041	2.35296498191481e-05	0.00731304
193588_s_at	1	1	1	1	1	1	F28D1.5	THaumatiN family /// THaumatiN family /// locus:thn-1 /// locus:thn-2	thn-1 /// thn-2 /// WBGene00009213 /// WBGene00009215	0000003 // reproduction // inferred from mutant phenotype /// 0006952 // defense response // inferred from mutant phenotype /// 0008340 // determination of adult lifespan // inferred from mutant phenotype	---	---	2.27115	1.18342	12.2149	1.16098	1.1377	1.2899	12.2088	1.16098	1.1377	1.21326	1.19619	1.17065	5.20077392427081e-07	6.75730377930244e-07	1.29376781182296e-07	0.000265066	8.19993450678844e-05	4.24389807659498e-05	1.76786970692951e-09	2.37171911706268e-09	9.29784667373784e-10	2.73188905811817e-06	1.37284258536717e-06	2.05256606641816e-06
190620_s_at	1	1	1	1	1	1	T08B1.3	ALdehyde deHydrogenase /// locus:alh-5	alh-5 /// WBGene00000111	0006081 // cellular aldehyde metabolic process // inferred from electronic annotation /// 0008152 // metabolic process // inferred from electronic annotation /// 0008218 // bioluminescence // inferred from electronic annotation /// 0055114 // oxidation reduction // inferred from electronic annotation	---	0003995 // acyl-CoA dehydrogenase activity // inferred from electronic annotation /// 0004030 // aldehyde dehydrogenase [NAD(P)+] activity // inferred from electronic annotation /// 0016491 // oxidoreductase activity // inferred from electronic annotation	2.22764	1.15552	7.75989	1.17759	1.16437	0.885091	7.72153	1.17759	1.16437	1.36406	1.07569	1.23534	1.95543265109281e-05	2.22035198040777e-05	0.000371224	0.00241117	0.000838857	0.00521724	7.00420023883319e-06	8.00568956151617e-06	1.14920944390542e-06	0.000783244	0.000323008	0.00027617
183052_at	1	1	1	1	1	1	C32H11.1	hypothetical protein /// status:Partially_confirmed	C32H11.1 /// WBGene00007864	0008340 // determination of adult lifespan // inferred from mutant phenotype	---	---	2.17401	1.12036	4.78056	1.35155	0.565238	0.964568	4.84125	1.35155	0.565238	1.92401	0.960452	1.28027	1.23743193540523e-09	8.65515304576594e-05	1.40479556342042e-07	3.23371845491123e-06	0.00207883	4.29586483293965e-05	1.22485350535117e-08	0.000422497	7.01623059291393e-11	1.18297882613698e-05	0.00560082	3.40403495133423e-07
193595_at	1	1	0	1	1	1	F28D1.3	THaumatiN family /// locus:thn-1	thn-1 /// WBGene00009213	0000003 // reproduction // inferred from mutant phenotype /// 0006952 // defense response // inferred from mutant phenotype /// 0008340 // determination of adult lifespan // inferred from mutant phenotype	---	---	2.11048	1.07757	7.21393	1.07731	1.2621	0.563499	7.25705	1.07731	1.2621	1.22312	0.967637	1.18751	2.64303353391018e-06	3.52724753541742e-07	0.00193342	0.000654524	5.85506589711312e-05	0.0162966	4.44666364981486e-07	5.31444377436607e-08	8.16452983441356e-08	0.000114524	9.43955168336539e-06	7.42155761948193e-05
182091_s_at	1	1	1	1	1	1	T04A11.4	hypothetical protein /// hypothetical protein /// status:Predicted /// status:Predicted	T04A11.1 /// T04A11.4 /// WBGene00011416 /// WBGene00011419	0009058 // biosynthetic process // inferred from electronic annotation	---	0003824 // catalytic activity // inferred from electronic annotation	2.07257	1.05142	6.79374	0.934817	1.46492	0.813692	6.88161	0.934817	1.46492	0.695365	1.07114	1.0317	1.53274393755414e-05	5.17978378072287e-08	7.02609165047623e-05	0.00200305	1.75997542238339e-05	0.00166042	6.46886389487131e-06	1.82591603116557e-08	0.000165185	0.000745995	5.22516304251879e-06	0.00431184
173335_s_at	1	1	1	1	1	1	AV202733	Downstream Of DAF-16 (regulated by DAF-16) /// locus:dod-3	dod-3 /// WBGene00016052	0008340 // determination of adult lifespan // inferred from mutant phenotype	0016021 // integral to membrane // inferred from electronic annotation	---	2.06115	1.04345	10.368	1.35418	0.865636	0.781077	10.3402	1.35418	0.865636	1.04	1.0003	1.0866	1.44322396654949e-06	0.000218021	0.000567779	0.000479715	0.00390706	0.00696179	2.4012082460806e-07	5.35605632429105e-05	6.72079795141574e-06	7.61921974328608e-05	0.00129608	0.000719622
173620_s_at	1	0	0	1	1	1	CEK112A7R	UDP-GlucuronosylTransferase /// locus:ugt-51	ugt-51 /// WBGene00015369	0005975 // carbohydrate metabolic process // inferred from electronic annotation /// 0008152 // metabolic process // inferred from electronic annotation /// 0030259 // lipid glycosylation // inferred from electronic annotation	0016021 // integral to membrane // inferred from electronic annotation	0016740 // transferase activity // inferred from electronic annotation /// 0016758 // transferase activity, transferring hexosyl groups // inferred from electronic annotation /// 0030246 // carbohydrate binding // inferred from electronic annotation	2.04311	1.03077	6.35849	1.2911	0.919318	0.781106	6.24859	1.2911	0.919318	0.982662	0.997173	1.06436	8.00101180842782e-05	0.00179771	0.00587459	0.00533755	0.0162151	0.0351555	9.19195076214037e-06	0.000335435	0.000176655	0.000915472	0.00475549	0.00452132
178927_at	1	1	1	1	1	1	K08D8.5	hypothetical protein /// status:Confirmed	K08D8.5 /// WBGene00010659	---	---	---	1.9897	0.992551	7.89728	1.12176	0.949921	0.914626	7.89148	1.12176	0.949921	0.897321	0.995435	0.989667	3.79591518438394e-05	0.000210993	0.000303242	0.00341409	0.00381784	0.00452348	2.23443107164286e-05	0.00013176	0.000231273	0.00175272	0.00248805	0.00510455
188100_s_at	0	1	1	1	1	1	F25H8.5A	Dauer Up-Regulated	dur-1	0019915 // lipid storage // inferred from mutant phenotype	---	---	1.977	0.983309	6.78085	0.761012	1.17072	1.35446	6.64235	0.761012	1.17072	0.681928	1.0954	0.87122	0.00092602	1.20521884501996e-05	2.09695487166599e-06	0.0251489	0.000560115	0.000174369	0.000179552	1.37088968814587e-06	0.000506382	0.00728248	8.79019018710297e-05	0.00820851
180562_at	0	1	1	1	1	1	B0218.8	C-type LECtin /// locus:clec-52	clec-52 /// WBGene00015052	---	---	0005488 // binding // inferred from electronic annotation /// 0005529 // sugar binding // inferred from electronic annotation	1.96124	0.971767	6.57211	0.861345	1.12981	0.833626	6.57516	0.861345	1.12981	1.01467	0.941593	1.00194	0.000347777	2.12110052944805e-05	0.000469996	0.0141048	0.000823138	0.00614734	2.87911619425474e-05	1.13104680875155e-06	4.2957213277066e-06	0.00202232	7.69958869411354e-05	0.000553182
182279_at	1	1	1	1	1	1	Y47H9C.1	status:Partially_confirmed /// hypothetical protein	WBGene00012947 /// Y47H9C.1	---	---	---	1.942	0.957544	7.31598	0.777061	0.875544	1.42296	7.19213	0.777061	0.875544	1.01709	1.02519	0.889899	0.000162322	4.72571903196877e-05	1.2528672198977e-07	0.00860181	0.00140186	4.24389807659498e-05	2.18243507923573e-05	5.44690944352622e-06	8.46809394231644e-07	0.00172067	0.000242175	0.000259119
194059_at	1	1	1	1	1	1	F08A8.2	hypothetical protein /// ACYL-COENZYME A OXIDASE, PEROXISOMAL (EC 1.3.3.6) (PALMITOYL-COA OXIDASE) (AOX)	F08A8.2 /// WBGene00008565	0006631 // fatty acid metabolic process // inferred from electronic annotation /// 0006635 // fatty acid beta-oxidation // inferred from electronic annotation /// 0008152 // metabolic process // inferred from electronic annotation /// 0019915 // lipid storage // inferred from mutant phenotype /// 0055114 // oxidation reduction // inferred from electronic annotation	0005777 // peroxisome // inferred from electronic annotation	0003995 // acyl-CoA dehydrogenase activity // inferred from electronic annotation /// 0003997 // acyl-CoA oxidase activity // inferred from electronic annotation /// 0016491 // oxidoreductase activity // inferred from electronic annotation /// 0016627 // oxidoreductase activity, acting on the CH-CH group of donors // inferred from electronic annotation /// 0050660 // FAD or FADH2 binding // infer…	1.92773	0.946903	6.09074	0.843147	1.06493	0.773464	6.10706	0.843147	1.06493	1.0918	0.893847	0.99996	4.50158916192058e-05	3.04013129916278e-06	0.000111266	0.00368071	0.000222635	0.00225972	4.83787726314653e-05	3.27768130282915e-06	2.41160608081794e-06	0.00302671	0.000166408	0.000415625
177317_at	1	1	1	1	1	1	VC5.3	Nematode Polyprotein Allergen related	npa-1	0008340 // determination of adult lifespan // inferred from mutant phenotype /// 0040027 // negative regulation of vulval development // inferred from mutant phenotype	---	---	1.90736	0.931577	9.30285	0.85966	0.81741	1.09994	9.27801	0.85966	0.81741	1.13539	0.925669	0.937485	2.47662693669672e-05	4.30843749089062e-05	1.3153488935956e-06	0.00276406	0.00131752	0.000132314	5.24854054020512e-06	9.54406051589987e-06	1.50647237209115e-07	0.000638628	0.000363584	9.31180702636984e-05
191373_s_at	1	1	1	1	1	1	F35B12.2	DeHydrogenases, Short chain /// hypothetical protein /// locus:dhs-20 /// status:Confirmed	dhs-20 /// F35B12.3 /// WBGene00000983 /// WBGene00009383	0008152 // metabolic process // inferred from electronic annotation /// 0055114 // oxidation reduction // inferred from electronic annotation	0016021 // integral to membrane // inferred from electronic annotation	0003824 // catalytic activity // inferred from electronic annotation /// 0005488 // binding // inferred from electronic annotation /// 0016491 // oxidoreductase activity // inferred from electronic annotation	1.88906	0.917669	7.87055	1.08349	0.799793	0.923794	7.91835	1.08349	0.799793	0.815642	0.935694	0.899644	1.1293617927361e-06	4.0664496865531e-05	7.94882655787663e-06	0.000437609	0.0012689	0.000401114	2.61822015231108e-08	1.48865686915364e-06	1.16158333279103e-06	2.02296780068316e-05	9.23538051886596e-05	0.00027617
189755_at	1	1	1	1	1	1	W01A11.1	hypothetical protein /// epoxide hydrolase	W01A11.1 /// WBGene00020909	0009636 // response to toxin // inferred from electronic annotation /// 0040010 // positive regulation of growth rate // inferred from mutant phenotype	0016020 // membrane // inferred from electronic annotation	0003824 // catalytic activity // inferred from electronic annotation /// 0004301 // epoxide hydrolase activity // inferred from electronic annotation	1.87522	0.90706	11.0933	0.810198	1.05668	0.94966	11.0992	0.810198	1.05668	0.758936	0.938847	0.875273	3.08749643944113e-08	6.96755533784044e-10	3.27957223424572e-09	2.77693062112088e-05	1.32679821647761e-06	6.26808243270214e-06	7.33515810096037e-09	1.51484628921216e-10	1.84798648131573e-08	8.09644272386718e-06	2.92611496339943e-07	2.59608500870654e-05
177487_at	1	1	1	1	1	1	C29F3.7	hypothetical protein	C29F3.7	0040010 // positive regulation of growth rate // inferred from mutant phenotype	---	---	1.81344	0.858725	9.05742	0.713764	0.914869	0.973211	9.16349	0.713764	0.914869	0.921877	0.867281	0.85017	0.000124837	8.22549330476764e-06	3.93051299960872e-06	0.00734138	0.000423461	0.000258524	4.67817052058222e-05	2.63291071090687e-06	2.39585334625518e-06	0.00293869	0.000139337	0.000415625
175995_at	1	1	1	1	1	1	ZK112.1	Prolyl Carboxy Peptidase like /// locus:pcp-1	pcp-1 /// WBGene00003956	0006508 // proteolysis // inferred from electronic annotation	---	0008233 // peptidase activity // inferred from electronic annotation /// 0008236 // serine-type peptidase activity // inferred from electronic annotation /// 0016787 // hydrolase activity // inferred from electronic annotation	1.81077	0.8566	8.45959	0.877721	1.0514	0.51458	8.65929	0.877721	1.0514	0.766772	0.814568	0.898632	2.696861243057e-06	2.68945473288427e-07	0.000765558	0.000654524	4.89544796021435e-05	0.00855657	4.62914049008959e-06	4.78078995871681e-07	2.23959839445373e-05	0.000572909	4.37145249893792e-05	0.00146674
194060_s_at	1	1	1	1	1	1	T01D3.6B	hypothetical protein	T01D3.6	0007165 // signal transduction // inferred from electronic annotation	---	0005102 // receptor binding // inferred from electronic annotation /// 0005509 // calcium ion binding // inferred from electronic annotation	1.71426	0.777583	8.71933	0.942796	0.634003	0.782977	8.78796	0.942796	0.634003	0.728924	0.786592	0.768574	9.24676214258799e-06	0.000564917	7.27201110975399e-05	0.00141383	0.00760351	0.00168093	8.60949059050979e-06	0.000538714	0.000142961	0.000892684	0.00658532	0.00398769
181334_s_at	1	1	0	1	1	1	C27H5.4	hypothetical protein	C27H5.4	0000003 // reproduction // inferred from mutant phenotype /// 0002119 // nematode larval development // inferred from mutant phenotype /// 0009792 // embryo development ending in birth or egg hatching // inferred from mutant phenotype /// 0040007 // growth // inferred from mutant phenotype /// 0040010 // positive regulation of growth rate // inferred from mutant phenotype	0016021 // integral to membrane // inferred from electronic annotation	---	1.68919	0.756334	8.56288	0.889182	0.836934	0.451382	8.48598	0.889182	0.836934	0.634389	0.725832	0.786835	6.53795407174628e-06	1.32739706106261e-05	0.00420569	0.00111073	0.000596938	0.0278739	1.20643344747789e-06	2.57455251555433e-06	6.24668459788362e-05	0.000232922	0.000137663	0.0024688
175126_s_at	1	1	1	1	1	1	AU112775	hypothetical protein /// status:Confirmed	K08D8.5 /// WBGene00010659	---	---	---	1.68816	0.755449	8.82473	0.811512	0.772548	0.798678	8.73277	0.811512	0.772548	0.565899	0.794246	0.716653	0.000121111	0.000197592	0.000142198	0.00718863	0.00364487	0.00267759	8.10345192857335e-06	1.43718394604618e-05	0.000368798	0.000851855	0.000489181	0.00677651
189512_at	1	0	0	1	1	1	C03G6.15	CYtochrome P450 family /// locus:cyp-35A2	cyp-35A2 /// WBGene00015400	0009410 // response to xenobiotic stimulus // inferred from expression pattern /// 0009410 // response to xenobiotic stimulus // inferred from genetic interaction /// 0055114 // oxidation reduction // inferred from electronic annotation	---	0004497 // monooxygenase activity // inferred from electronic annotation /// 0005506 // iron ion binding // inferred from electronic annotation /// 0009055 // electron carrier activity // inferred from electronic annotation /// 0016491 // oxidoreductase activity // inferred from electronic annotation /// 0020037 // heme binding // inferred from electronic annotation /// 0046872 // metal ion bindi…	1.68709	0.754533	8.97653	1.01988	0.668948	0.614381	8.95106	1.01988	0.668948	0.535162	0.767736	0.74133	2.54481653080804e-05	0.00148287	0.00286558	0.00278187	0.0142688	0.0212281	2.73823340026157e-07	4.51678364698517e-05	0.000421766	8.1372924488927e-05	0.00115178	0.00729849
190598_at	1	1	0	1	1	1	T14B4.4	TetraSPanin family	tsp-10	---	0016020 // membrane // inferred from electronic annotation /// 0016021 // integral to membrane // inferred from electronic annotation	---	1.62796	0.703067	5.35514	0.63827	1.03962	0.26204	5.42776	0.63827	1.03962	0.600579	0.646644	0.75949	1.31546393717961e-05	2.52714329868938e-08	0.0218197	0.00179584	1.35994883656344e-05	0.0876112	1.80840219408574e-05	3.64970647186552e-08	3.56717299612792e-05	0.00145548	7.6214748796943e-06	0.00186432
185003_s_at	1	1	1	1	1	1	F52F10.3	O-ACyltransferase homolog /// locus:oac-31	oac-31 /// WBGene00018707	---	0016021 // integral to membrane // inferred from electronic annotation	0016747 // transferase activity, transferring acyl groups other than amino-acyl groups // inferred from electronic annotation	1.60041	0.678444	6.14687	0.530667	0.819545	0.845097	6.01034	0.530667	0.819545	0.525144	0.73177	0.625119	3.9432819586038e-05	1.98258619765278e-07	1.31497571348302e-07	0.00348621	4.09645175163661e-05	4.24389807659498e-05	4.6573615261703e-05	2.39674316062387e-07	5.21197633846848e-05	0.00293756	2.82579693214307e-05	0.00228161
189430_at	0	1	1	1	1	1	C12D5.7	CYtochrome P450 family /// locus:cyp-33A1	cyp-33A1 /// WBGene00015709	0055114 // oxidation reduction // inferred from electronic annotation	---	0004497 // monooxygenase activity // inferred from electronic annotation /// 0005506 // iron ion binding // inferred from electronic annotation /// 0009055 // electron carrier activity // inferred from electronic annotation /// 0016491 // oxidoreductase activity // inferred from electronic annotation /// 0020037 // heme binding // inferred from electronic annotation /// 0046872 // metal ion bindi…	1.55362	0.635637	8.10727	0.524036	0.841095	0.616449	8.10019	0.524036	0.841095	0.467114	0.660527	0.610748	0.000612928	4.15667949491487e-06	0.00013169	0.0197298	0.000265923	0.00254878	9.07607908992621e-05	3.31803196715874e-07	0.000284309	0.0046288	3.48963184266319e-05	0.00582682
192737_at	1	1	0	1	1	1	F49E11.10	SCP-Like extracellular protein /// locus:scl-2	scl-2 /// WBGene00009895	---	0005576 // extracellular region // inferred from electronic annotation	---	1.53574	0.618931	10.9386	0.737973	0.502058	0.135324	10.8721	0.737973	0.502058	1.0982	0.458452	0.779409	1.85800951859817e-07	2.16372397501698e-05	0.129876	0.000149521	0.000825021	0.291902	7.32965406771118e-06	0.000428399	4.34025115606376e-08	0.000803299	0.00563889	5.58915842622111e-05
183608_at	0	1	1	1	1	1	F44A2.3	hypothetical protein /// status:Confirmed	F44A2.3 /// WBGene00018403	0009792 // embryo development ending in birth or egg hatching // inferred from mutant phenotype	---	0008289 // lipid binding // inferred from electronic annotation	1.50774	0.592384	7.30411	0.481131	0.828115	0.52482	7.41614	0.481131	0.828115	0.410988	0.611356	0.573412	0.000374676	8.86907526830927e-07	0.000162764	0.0145821	9.97118829797417e-05	0.00294287	7.4556541615431e-05	1.01292834369503e-07	0.000355416	0.00402354	1.43603501790085e-05	0.00664921
187353_s_at	1	1	1	1	1	1	Y110A2AL.8	PaTChed family	ptc-3	0002119 // nematode larval development // inferred from mutant phenotype /// 0009792 // embryo development ending in birth or egg hatching // inferred from mutant phenotype /// 0018996 // molting cycle, collagen and cuticulin-based cuticle // inferred from mutant phenotype /// 0040007 // growth // inferred from mutant phenotype /// 0040011 // locomotion // inferred from mutant phenotype /// 00400…	0016020 // membrane // inferred from electronic annotation /// 0016021 // integral to membrane // inferred from electronic annotation	0008158 // hedgehog receptor activity // inferred from electronic annotation	1.47454	0.560265	7.57389	0.567925	0.517837	0.672836	7.69199	0.567925	0.517837	0.517231	0.586199	0.534331	0.000197711	0.000472052	3.4062230433613e-05	0.0096736	0.00672066	0.00101675	0.000164669	0.000398798	0.000403133	0.00685883	0.00537847	0.00710024
178149_s_at	1	0	0	1	1	1	T07C4.4	SaPosin-like Protein family /// locus:spp-1	spp-1 /// WBGene00004986	0008340 // determination of adult lifespan // inferred from mutant phenotype /// 0045087 // innate immune response // inferred from genetic interaction /// 0050829 // defense response to Gram-negative bacterium // inferred from genetic interaction /// 0050830 // defense response to Gram-positive bacterium // inferred from direct assay	---	---	1.38831	0.473334	12.2826	0.615612	0.453232	0.261401	12.2907	0.615612	0.453232	0.440919	0.443415	0.503254	5.21415945775674e-05	0.000982844	0.0337969	0.00394676	0.0107803	0.117364	7.04147848866552e-07	2.81223150974696e-05	3.80848303536492e-05	0.000163436	0.00079885	0.00190461
183311_at	1	1	1	1	1	1	F40H3.1	hypothetical protein	F40H3.1	---	---	0005515 // protein binding // inferred from electronic annotation	1.37923	0.463867	9.11457	0.419737	0.481764	0.653203	9.1396	0.419737	0.481764	0.326995	0.518235	0.409499	5.95846794869801e-05	1.29525476897126e-05	2.98019894516748e-07	0.00429853	0.000592947	6.50960598165868e-05	1.64225278040159e-05	3.21073934001921e-06	0.00022963	0.00135971	0.000165938	0.00509107
183193_at	0	1	1	1	1	-1	C46G7.2	hypothetical protein /// status:Confirmed	C46G7.2 /// WBGene00016722	0008340 // determination of adult lifespan // inferred from mutant phenotype	0031672 // A band // inferred from direct assay /// 0055120 // striated muscle dense body // inferred from direct assay	---	1.29189	0.369486	8.6508	0.391761	0.62179	0.607362	8.84081	0.391761	0.62179	-0.41755	0.540305	0.198667	0.00207113	2.60358415788146e-05	3.37448916989149e-05	0.0394889	0.000937488	0.00101367	0.000257383	1.47527019390014e-06	0.000137629	0.00949245	9.19247996223339e-05	0.00395311
189767_at	0	1	1	1	1	1	R05F9.6	hypothetical protein /// phosphoglucomutase	phosphoglucomutase /// WBGene00019890	0005975 // carbohydrate metabolic process // inferred from electronic annotation /// 0009792 // embryo development ending in birth or egg hatching // inferred from mutant phenotype	---	0000287 // magnesium ion binding // inferred from electronic annotation /// 0016868 // intramolecular transferase activity, phosphotransferases // inferred from electronic annotation /// 0046872 // metal ion binding // inferred from electronic annotation	1.28645	0.363393	11.2162	0.272294	0.434709	0.397757	11.1302	0.272294	0.434709	0.368596	0.368254	0.358533	0.000364896	2.20446274745293e-06	6.4812284552753e-06	0.0143795	0.000179288	0.000360941	0.00010794	4.43988262159965e-07	3.5767939709316e-06	0.00518011	4.25919811326217e-05	0.000521436
174401_at	0	-1	0	-1	-1	-1	C36908	Activator of G protein Signalling	ags-3	0007165 // signal transduction // inferred from electronic annotation	---	0005096 // GTPase activator activity // inferred from electronic annotation /// 0005488 // binding // inferred from electronic annotation /// 0005515 // protein binding // inferred from physical interaction	-1.26009	-0.333521	8.18898	-0.307593	-0.395199	-0.221208	8.24281	-0.307593	-0.395199	-0.374337	-0.308	-0.359043	0.00167819	0.000180446	0.0154089	0.0353925	0.00344447	0.0695606	0.0002811	2.06433789287921e-05	3.77006600348069e-05	0.00997057	0.000639283	0.00190388
191583_s_at	0	-1	-1	-1	-1	-1	F13H8.7	hypothetical protein /// beta-ureidopropionase (rat)	F13H8.7 /// WBGene00017440	0000003 // reproduction // inferred from mutant phenotype /// 0006807 // nitrogen compound metabolic process // inferred from electronic annotation	0055120 // striated muscle dense body // inferred from direct assay	0016810 // hydrolase activity, acting on carbon-nitrogen (but not peptide) bonds // inferred from electronic annotation	-1.31091	-0.390566	11.1037	-0.361765	-0.408408	-0.473921	11.0498	-0.361765	-0.408408	-0.329132	-0.414698	-0.366435	0.000332121	0.000101028	2.03535762233348e-05	0.0137619	0.00231245	0.000721609	9.20107647458077e-05	2.4949663966081e-05	0.000236719	0.00464654	0.000740014	0.00518868
185153_s_at	-1	-1	0	-1	-1	-1	F35E12.10	hypothetical protein /// status:Partially_confirmed	F35E12.10 /// WBGene00009434	---	---	---	-1.35829	-0.441788	10.5454	-0.496531	-0.596424	-0.00568813	10.5333	-0.496531	-0.596424	-0.45913	-0.366214	-0.517362	8.12985716305471e-05	1.0775492971268e-05	0.952852	0.00533755	0.000516481	0.976416	2.42848397621454e-05	2.80946419837775e-06	5.7141473378466e-05	0.00182696	0.000147669	0.00239948
185189_at	-1	-1	0	-1	-1	-1	F21F8.11	hypothetical protein /// status:Partially_confirmed	F21F8.11 /// WBGene00017681	0006810 // transport // inferred from electronic annotation /// 0055085 // transmembrane transport // inferred from electronic annotation	0016021 // integral to membrane // inferred from electronic annotation	0005215 // transporter activity // inferred from electronic annotation	-1.37568	-0.46014	6.66977	-0.428148	-0.665566	-0.110116	6.656	-0.428148	-0.665566	-0.463297	-0.401277	-0.519004	9.70020159097863e-05	5.55927621420888e-07	0.203637	0.00610354	7.27242388456604e-05	0.389736	3.78181256107123e-05	1.70023583304897e-07	1.56476613762249e-05	0.00252989	2.20787767463073e-05	0.0011738
183845_s_at	0	-1	0	-1	-1	-1	C54G7.2	hypothetical protein /// locus:mboa-3	C54G7.2 /// WBGene00016934	---	0016020 // membrane // inferred from electronic annotation /// 0016021 // integral to membrane // inferred from electronic annotation	0008415 // acyltransferase activity // inferred from electronic annotation /// 0016740 // transferase activity // inferred from electronic annotation	-1.38191	-0.466664	9.20274	-0.299299	-0.76265	-0.30638	9.17539	-0.299299	-0.76265	-0.369704	-0.45611	-0.477218	0.00351214	1.83280382800037e-07	0.00296114	0.0543384	3.90634024544838e-05	0.0217394	0.000219354	1.82125076011609e-09	2.40393703915515e-05	0.0083903	1.25288192810923e-06	0.0015222
186120_at	-1	-1	-1	-1	-1	-1	W01A11.6	MOlybdenum Cofactor biosynthesis /// locus:moc-2	moc-2 /// WBGene00003385	0006777 // Mo-molybdopterin cofactor biosynthetic process // inferred from electronic annotation	---	---	-1.38245	-0.46723	9.2774	-0.429473	-0.507099	-0.449691	9.29264	-0.429473	-0.507099	-0.480549	-0.462088	-0.472373	0.000104293	1.73198358648567e-05	6.46534359000666e-05	0.00643003	0.000711883	0.00157135	0.000149541	2.57691146810709e-05	4.64944732949701e-05	0.00640513	0.000757053	0.00212568
189705_s_at	0	-1	0	-1	-1	-1	M88.6A	P-granule Associated Novel protein	pan-1	0002119 // nematode larval development // inferred from mutant phenotype /// 0018996 // molting cycle, collagen and cuticulin-based cuticle // inferred from mutant phenotype /// 0040007 // growth // inferred from mutant phenotype /// 0040010 // positive regulation of growth rate // inferred from mutant phenotype /// 0040011 // locomotion // inferred from mutant phenotype	0016021 // integral to membrane // inferred from electronic annotation	0005515 // protein binding // inferred from electronic annotation	-1.43051	-0.51653	8.03231	-0.52228	-0.576519	-0.4154	8.07208	-0.52228	-0.576519	-0.486177	-0.504733	-0.528326	0.000840951	0.000347005	0.00491988	0.0236033	0.00541399	0.0311749	5.40269874822508e-05	1.81675526287971e-05	0.00011415	0.00323597	0.000582455	0.00349993
189288_at	0	-1	-1	-1	-1	-1	C07E3.9	hypothetical protein /// phospholipase A2	C07E3.9 /// WBGene00007419	0006644 // phospholipid metabolic process // inferred from electronic annotation /// 0016042 // lipid catabolic process // inferred from electronic annotation	---	0004623 // phospholipase A2 activity // inferred from electronic annotation /// 0005509 // calcium ion binding // inferred from electronic annotation	-1.44858	-0.534644	9.14948	-0.450014	-0.484882	-0.713002	9.16182	-0.450014	-0.484882	-0.625068	-0.549299	-0.519988	0.00126904	0.000673177	1.32533963218034e-05	0.0303181	0.00852529	0.000562901	0.00025848	0.000123874	7.57096928768823e-06	0.00951022	0.00239544	0.000776645
172874_x_at	0	-1	-1	-1	-1	-1	F45F2.12	HIStone /// locus:his-8 /// locus:his-20 /// locus:his-22 /// locus:his-52 /// locus:his-54	his-8 /// WBGene00001882 /// WBGene00001894 /// WBGene00001896 /// WBGene00001926 /// WBGene00001928	0000003 // reproduction // inferred from mutant phenotype /// 0002119 // nematode larval development // inferred from mutant phenotype /// 0006334 // nucleosome assembly // inferred from electronic annotation /// 0009792 // embryo development ending in birth or egg hatching // inferred from mutant phenotype /// 0040007 // growth // inferred from mutant phenotype /// 0040010 // positive regulation…	0000786 // nucleosome // inferred from electronic annotation /// 0005622 // intracellular // inferred from electronic annotation /// 0005634 // nucleus // inferred from electronic annotation /// 0005811 // lipid particle // inferred from sequence or structural similarity /// 0035267 // NuA4 histone acetyltransferase complex // inferred from sequence or structural similarity	0003677 // DNA binding // inferred from electronic annotation /// 0043565 // sequence-specific DNA binding // inferred from electronic annotation	-1.47113	-0.556927	8.35032	-0.536032	-0.510564	-0.641148	8.38142	-0.536032	-0.510564	-0.607223	-0.562581	-0.551273	0.000549542	0.000842102	9.81449496775462e-05	0.0181924	0.00985137	0.00208224	0.00012498	0.00020281	3.3469987562531e-05	0.00566201	0.00334831	0.00179326
173760_s_at	0	-1	-1	-1	-1	-1	CEK029H4R	Low-density lipoprotein Receptor Related /// locus:lrp-2	lrp-2 /// WBGene00003072	0016477 // cell migration // inferred from mutant phenotype /// 0030334 // regulation of cell migration // inferred from genetic interaction /// 0032940 // secretion by cell // inferred from mutant phenotype	0016020 // membrane // inferred from electronic annotation /// 0016021 // integral to membrane // inferred from electronic annotation	0004872 // receptor activity // inferred from electronic annotation /// 0005515 // protein binding // inferred from physical interaction	-1.48808	-0.573454	7.72967	-0.487492	-0.687412	-0.689061	7.77959	-0.487492	-0.687412	-0.401857	-0.621322	-0.525587	0.0063866	0.000429129	0.000419804	0.0757573	0.00630457	0.00570054	4.35639281201593e-05	7.26805004601647e-07	0.000309298	0.00278399	5.67238269500468e-05	0.00619465
188431_s_at	-1	-1	-1	-1	-1	-1	C14F5.1	DAF-16/FOXO Controlled, germline Tumor affecting	dct-1	0006915 // apoptosis // inferred from mutant phenotype /// 0006915 // apoptosis // inferred from electronic annotation /// 0006917 // induction of apoptosis // inferred from direct assay /// 0006917 // induction of apoptosis // inferred from genetic interaction /// 0008340 // determination of adult lifespan // inferred from mutant phenotype /// 0043065 // positive regulation of apoptosis // infer…	0005739 // mitochondrion // inferred from electronic annotation /// 0005740 // mitochondrial envelope // inferred from electronic annotation /// 0016020 // membrane // inferred from electronic annotation /// 0016021 // integral to membrane // inferred from electronic annotation /// 0031966 // mitochondrial membrane // inferred from direct assay /// 0031966 // mitochondrial membrane // inferred fr…	0002020 // protease binding // inferred from physical interaction /// 0003700 // sequence-specific DNA binding transcription factor activity // inferred from direct assay /// 0005515 // protein binding // inferred from physical interaction /// 0042803 // protein homodimerization activity // inferred from direct assay	-1.49571	-0.580826	9.40413	-0.47573	-0.726821	-0.56326	9.36209	-0.47573	-0.726821	-0.516593	-0.588603	-0.573048	0.000151257	1.21678960286025e-06	2.54089589659216e-05	0.00821083	0.000121265	0.000830135	0.000129494	9.87302313986762e-07	5.49938351294503e-05	0.00580021	6.87242462073759e-05	0.00235558
180813_s_at	0	0	-1	-1	-1	-1	C01B4.7	hypothetical protein /// status:Predicted /// status:Predicted /// hypothetical protein	C01B4.7 /// WBGene00015271 /// WBGene00021219 /// Y19D10A.4	0055085 // transmembrane transport // inferred from electronic annotation	0016021 // integral to membrane // inferred from electronic annotation	---	-1.50842	-0.593036	7.99977	-0.693911	-0.504371	-0.657546	7.9031	-0.693911	-0.504371	-0.504104	-0.618609	-0.567462	0.000370387	0.00486196	0.000603729	0.0144839	0.0323919	0.00725139	2.36561148190619e-05	0.000590245	0.000593032	0.00181143	0.00706511	0.0089934
177365_at	-1	-1	-1	-1	-1	-1	R102.2	hypothetical protein /// status:Confirmed	R102.2 /// WBGene00011289	---	---	---	-1.52271	-0.606643	7.49147	-0.613583	-0.454917	-0.885198	7.42269	-0.613583	-0.454917	-0.617658	-0.651233	-0.562053	3.88332257242296e-05	0.000732224	4.76906448305551e-07	0.00347228	0.00898407	7.29305510700051e-05	7.61867110616489e-06	0.000195453	7.0439469563338e-06	0.000817622	0.00327585	0.000745549
173125_s_at	0	-1	-1	-1	-1	-1	AV181528	UNCoordinated	unc-44	0005975 // carbohydrate metabolic process // inferred from electronic annotation /// 0007126 // meiosis // inferred from mutant phenotype /// 0007165 // signal transduction // inferred from electronic annotation /// 0010171 // body morphogenesis // inferred from mutant phenotype /// 0033563 // dorsal/ventral axon guidance // inferred from genetic interaction /// 0040010 // positive regulation of …	0016328 // lateral plasma membrane // inferred from direct assay	0004553 // hydrolase activity, hydrolyzing O-glycosyl compounds // inferred from electronic annotation /// 0005515 // protein binding // inferred from electronic annotation /// 0005515 // protein binding // inferred from physical interaction /// 0050839 // cell adhesion molecule binding // inferred from physical interaction	-1.53538	-0.618594	8.58227	-0.427841	-0.707717	-0.822574	8.57561	-0.427841	-0.707717	-0.617877	-0.65271	-0.584478	0.0107592	0.000208352	4.4465144140443e-05	0.102119	0.0037871	0.00121873	0.000242509	8.05880430781442e-07	4.38676864360563e-06	0.00903009	6.10454426316942e-05	0.000556821
192319_at	-1	-1	-1	-1	-1	-1	T04F3.2	hypothetical protein /// thyroglobulin and EF hand domains	T04F3.2 /// WBGene00011437	0007165 // signal transduction // inferred from electronic annotation	0005578 // proteinaceous extracellular matrix // inferred from electronic annotation	0005509 // calcium ion binding // inferred from electronic annotation	-1.55538	-0.63727	4.56556	-0.556932	-0.665832	-0.918076	4.55518	-0.556932	-0.665832	-0.460015	-0.713613	-0.560926	0.000143393	2.14716128520532e-05	4.27931437720809e-07	0.00801174	0.000825021	7.29305510700051e-05	0.000111191	1.60762656334133e-05	0.000683653	0.00528688	0.00053273	0.00977289
175253_s_at	-1	-1	-1	-1	-1	-1	AV180727	hypothetical protein /// status:Predicted /// status:Predicted /// hypothetical protein	C01B4.7 /// WBGene00015271 /// WBGene00021219 /// Y19D10A.4	0055085 // transmembrane transport // inferred from electronic annotation	0016021 // integral to membrane // inferred from electronic annotation	---	-1.56168	-0.643097	8.71887	-0.670361	-0.659277	-0.647249	8.68682	-0.670361	-0.659277	-0.552057	-0.658962	-0.627232	8.10946430670538e-05	9.63611292178848e-05	0.000116315	0.00533755	0.00223915	0.00233428	3.50916381933075e-05	4.20929919973983e-05	0.00025853	0.002368	0.00109876	0.0055025
178303_s_at	-1	-1	-1	-1	-1	-1	F09C8.2	hypothetical protein /// status:Confirmed	F09C8.2 /// WBGene00008622	---	---	---	-1.61977	-0.695789	7.89374	-0.600511	-0.788262	-0.928879	7.87262	-0.600511	-0.788262	-0.468309	-0.77255	-0.619027	8.08321958661718e-05	3.72703695619897e-06	4.71722274208187e-07	0.00533755	0.00024994	7.29305510700051e-05	1.60731009874592e-05	5.76310783796103e-07	0.000223239	0.00134258	4.92029311712773e-05	0.00503607
175007_at	-1	-1	-1	-1	-1	-1	CEK130D9R	hypothetical protein /// status:Confirmed	F09C8.2 /// WBGene00008622	---	---	---	-1.63667	-0.710762	8.52669	-0.676506	-0.740716	-0.775078	8.64901	-0.676506	-0.740716	-0.655047	-0.730767	-0.690756	4.83211713598655e-06	1.58645983328219e-06	8.9396561480815e-07	0.000912137	0.000141029	0.000104341	1.65601513455779e-06	5.19677105937657e-07	2.47443832745507e-06	0.0002908	4.64194816072521e-05	0.000415625
188420_at				-1	-1	-1	ZK512.3	CEll Death abnormality /// locus:ced-11	ced-11 /// WBGene00000425	0006915 // apoptosis // inferred from mutant phenotype /// 0006915 // apoptosis // inferred from electronic annotation /// 0043068 // positive regulation of programmed cell death // inferred from mutant phenotype	0016020 // membrane // inferred from electronic annotation /// 0016021 // integral to membrane // inferred from electronic annotation	---	-1.66315	-0.73392	6.29076	-0.443574	-0.732916	-1.20232	6.36928	-0.443574	-0.732916	-0.848222	-0.792935	-0.674904	0.0222447	0.000707249	3.88583098219775e-06	0.156306	0.00877117	0.000257205	0.00100027	5.7268724866231e-06	9.37238038578958e-07	0.0225983	0.000252129	0.00026333
176478_at	0	0	-1	-1	-1	-1	Y39G10AR.T	locus:zeel-1 /// Zygotic Epistatic Embryonic Lethal	WBGene00021463 /// zeel-1	---	0016021 // integral to membrane // inferred from electronic annotation	---	-1.67167	-0.74129	5.70238	-0.704026	-0.651853	-1.05273	5.6934	-0.704026	-0.651853	-0.683246	-0.802871	-0.679708	0.000794378	0.00150994	1.36023505508048e-05	0.0230039	0.0144294	0.000569891	0.000220081	0.000454423	0.00029336	0.00839732	0.00586129	0.00594312
185338_at	0	-1	-1	-1	-1	-1	F45C12.5	F-box B protein /// locus:fbxb-11	fbxb-11 /// WBGene00018436	---	0016021 // integral to membrane // inferred from electronic annotation	---	-1.69159	-0.758381	5.56512	-0.538352	-0.896489	-0.899018	5.64561	-0.538352	-0.896489	-0.781589	-0.777953	-0.73881	0.000612785	2.65099604885907e-06	2.56058166238824e-06	0.0197298	0.000207865	0.000197316	1.13575393924555e-05	1.52257264537699e-08	1.01415188415244e-07	0.00106369	4.66284107327664e-06	8.07965695720533e-05
183970_at	-1	-1	-1	-1	-1	-1	T04C12.3	hypothetical protein /// status:Confirmed	T04C12.3 /// WBGene00011428	---	---	---	-1.70118	-0.766536	7.87812	-0.731855	-0.759827	-0.981637	7.90373	-0.731855	-0.759827	-0.634214	-0.82444	-0.708632	4.69646702132924e-05	3.1216261962272e-05	1.51478921794445e-06	0.00377653	0.00106302	0.000144127	3.45843729159433e-05	2.2804730137836e-05	0.00015507	0.002344	0.000690983	0.00418932
181498_s_at	0	0	-1	-1	-1	-1	Y48B6A.6	hypothetical protein	Y48B6A.6	0007165 // signal transduction // inferred from electronic annotation	0005578 // proteinaceous extracellular matrix // inferred from electronic annotation	0005509 // calcium ion binding // inferred from electronic annotation	-1.70649	-0.771031	8.459	-0.707938	-0.667944	-1.08531	8.58112	-0.707938	-0.667944	-0.789111	-0.820397	-0.721664	0.000888896	0.00144149	1.18667695385438e-05	0.0243816	0.0140385	0.000519894	0.000126856	0.000225595	4.05859641375397e-05	0.00569857	0.00362383	0.00198642
184438_at	-1	-1	-1	-1	-1	-1	T20D4.11	hypothetical protein /// status:Partially_confirmed	T20D4.11 /// WBGene00020617	---	---	---	-1.7312	-0.79177	7.8134	-0.823388	-0.781424	-0.765923	7.74223	-0.823388	-0.781424	-0.775073	-0.790245	-0.793295	6.53679506915258e-05	0.000112416	0.000137649	0.00460588	0.00247672	0.00262425	7.06413102810567e-06	1.30324083742304e-05	1.43167132351309e-05	0.000783244	0.000457732	0.00112876
173403_s_at	0	-1	-1	-1	-1	-1	AU116780	CAVeolin /// locus:cav-1	cav-1 /// WBGene00000301	0007126 // meiosis // inferred from mutant phenotype /// 0007265 // Ras protein signal transduction // inferred from genetic interaction /// 0040010 // positive regulation of growth rate // inferred from mutant phenotype /// 0040011 // locomotion // inferred from mutant phenotype	0000139 // Golgi membrane // inferred from electronic annotation /// 0005794 // Golgi apparatus // inferred from electronic annotation /// 0005886 // plasma membrane // inferred from electronic annotation /// 0005887 // integral to plasma membrane // inferred from direct assay /// 0005901 // caveola // traceable author statement /// 0005901 // caveola // inferred from electronic annotation /// 00…	---	-1.74893	-0.806469	12.5094	-0.661841	-0.911348	-1.0401	12.5749	-0.661841	-0.911348	-0.652333	-0.871097	-0.74184	0.000688153	2.86194455558469e-05	6.26831294748235e-06	0.0207532	0.00100596	0.000353662	0.000180807	5.41669369306777e-06	0.000208353	0.00731125	0.00024192	0.00484891
178418_s_at	-1	-1	-1	-1	-1	-1	F44F1.4	hypothetical protein /// status:Partially_confirmed	F44F1.4 /// WBGene00009696	---	---	---	-1.76162	-0.816901	6.93359	-0.718574	-0.961707	-1.04459	6.90206	-0.718574	-0.961707	-0.496246	-0.908292	-0.725509	2.96502704496107e-06	6.73065307569977e-08	2.15163132664952e-08	0.000680189	2.04467270003869e-05	2.04987606641987e-05	1.37749591540251e-06	2.84629048862385e-08	9.79351011500137e-05	0.000254764	6.56473536129915e-06	0.00322685
179479_at	0	-1	-1	-1	-1	-1	F55C9.9	F-box B protein /// locus:fbxb-63	fbxb-63 /// WBGene00044197	---	---	---	-1.81028	-0.856214	6.44933	-0.555266	-0.942778	-1.28314	6.414	-0.555266	-0.942778	-0.858057	-0.927061	-0.785367	0.00124911	5.75683541845261e-06	1.12754551259776e-07	0.0301244	0.000333417	4.24389807659498e-05	0.000237386	5.59163751037148e-07	1.85634822507653e-06	0.00892536	4.82723879596483e-05	0.000365308
182485_at	0	-1	-1	-1	-1	-1	C39B5.2	hypothetical protein /// status:Confirmed	C39B5.2 /// WBGene00016520	0009792 // embryo development ending in birth or egg hatching // inferred from mutant phenotype	---	---	-1.82144	-0.865078	8.344	-0.587973	-0.976889	-1.24742	8.39876	-0.587973	-0.976889	-0.813324	-0.937428	-0.792729	0.00342805	3.30340054996428e-05	1.86929899962834e-06	0.053594	0.00111009	0.000161779	0.000282261	9.33352669300112e-07	8.86223446847981e-06	0.00997377	6.7243714646904e-05	0.00082108
176506_s_at	0	-1	-1	-1	-1	-1	Y102A11A.A	status:Partially_confirmed /// hypothetical protein	WBGene00022418 /// Y102A11A.8	---	0016021 // integral to membrane // inferred from electronic annotation	---	-1.82647	-0.869056	8.18705	-0.703326	-0.979054	-1.19297	8.2073	-0.703326	-0.979054	-0.656607	-0.95845	-0.779662	0.0015851	7.43726023741387e-05	8.25006447898139e-06	0.0345658	0.00189211	0.000412974	0.000266098	7.64773300619407e-06	0.000504249	0.00959345	0.000312647	0.00819366
172986_s_at	-1	-1	-1	-1	-1	1	C57608	status:Partially_confirmed /// hypothetical protein	WBGene00013859 /// ZC247.1	0000003 // reproduction // inferred from mutant phenotype /// 0040010 // positive regulation of growth rate // inferred from mutant phenotype /// 0040018 // positive regulation of multicellular organism growth // inferred from mutant phenotype	---	---	-1.89875	-0.92505	6.98453	-1.55709	-1.28433	-1.16155	6.85624	-1.55709	-1.28433	1.29409	-1.33432	-0.515776	2.2057837273653e-05	0.000168778	0.000439067	0.00263488	0.00326248	0.00585806	3.48313081405323e-06	3.27010313694906e-05	3.0078898902143e-05	0.000460041	0.000895973	0.00171201
175510_at	-1	-1	-1	-1	-1	-1	AV178930	hypothetical protein /// status:Confirmed	M163.1 /// WBGene00010935	---	---	---	-1.91925	-0.94054	9.6165	-0.715749	-1.30023	-1.01941	9.59335	-0.715749	-1.30023	-0.591874	-1.0118	-0.869284	2.79893791571238e-07	5.7334858820085e-11	2.06987254161088e-09	0.000178316	2.6902589265507e-07	4.5211930230329e-06	1.10483898592268e-05	4.2725225738418e-09	8.95216397634169e-05	0.001047	2.00070579798719e-06	0.00305381
174789_at	0	-1	-1	-1	-1	-1	CEK063G3R	hypothetical protein	T09B4.5	---	0016021 // integral to membrane // inferred from electronic annotation	---	-1.92385	-0.943997	9.21922	-0.641244	-1.16648	-1.24111	9.44664	-0.641244	-1.16648	-0.807417	-1.01628	-0.871715	0.000889794	1.50611148357479e-06	6.8469100457705e-07	0.0243816	0.000136263	8.87197072879923e-05	7.4574868739816e-05	4.75583392905889e-08	5.57371999071413e-06	0.00402354	8.90899538754657e-06	0.000652505
176532_at	0	-1	-1	-1	-1	-1	Y55B1BR.3	status:Partially_confirmed /// hypothetical protein	WBGene00021913 /// Y55B1BR.3	0006333 // chromatin assembly or disassembly // inferred from electronic annotation /// 0009792 // embryo development ending in birth or egg hatching // inferred from mutant phenotype	0000785 // chromatin // inferred from electronic annotation /// 0005634 // nucleus // inferred from electronic annotation	0003682 // chromatin binding // inferred from electronic annotation /// 0005515 // protein binding // inferred from physical interaction	-1.92608	-0.945668	7.44563	-0.687167	-1.11151	-1.37393	7.43393	-0.687167	-1.11151	-0.702739	-1.05753	-0.833804	0.000828375	5.73391771520751e-06	4.03130011035986e-07	0.0234766	0.000333352	7.29305510700051e-05	0.000248989	1.11117167324778e-06	0.00020038	0.00920487	7.63152705186577e-05	0.00478589
175662_at	0	-1	-1	-1	-1	-1	2407320	HIStone /// locus:his-24	his-24 /// WBGene00001898	0000003 // reproduction // inferred from mutant phenotype /// 0006334 // nucleosome assembly // inferred from electronic annotation /// 0007281 // germ cell development // inferred from mutant phenotype /// 0009792 // embryo development ending in birth or egg hatching // inferred from mutant phenotype /// 0051729 // germline cell cycle switching, mitotic to meiotic cell cycle // inferred from mut…	0000786 // nucleosome // inferred from electronic annotation /// 0005634 // nucleus // inferred from direct assay /// 0005634 // nucleus // inferred from electronic annotation /// 0005737 // cytoplasm // inferred from direct assay	0003677 // DNA binding // inferred from electronic annotation	-1.92739	-0.946647	11.1833	-0.669541	-1.1434	-1.41625	11.3386	-0.669541	-1.1434	-0.637746	-1.0764	-0.816896	0.000405786	1.0938443056137e-06	6.50402911267843e-08	0.0152173	0.000116159	3.90450000867802e-05	2.66173677026661e-05	3.04918243111905e-08	4.53943637631746e-05	0.00194938	6.92889187743815e-06	0.00210654
178359_s_at	-1	-1	-1	-1	-1	-1	T28B8.1	hypothetical protein /// status:Confirmed	T28B8.1 /// WBGene00012113	---	---	---	-1.96877	-0.977295	9.20531	-1.01455	-0.855562	-1.21655	9.3315	-1.01455	-0.855562	-0.907003	-1.02889	-0.925704	2.31266362549386e-05	0.000141207	2.73446801123067e-06	0.00269655	0.00291765	0.000205802	6.091489997654e-06	4.25697307235278e-05	2.23378520879516e-05	0.00071312	0.00110379	0.00146674
175195_at	-1	-1	-1	-1	-1	-1	AU115337	---	---	---	---	---	-2.01853	-1.01331	7.34439	-0.821776	-1.27671	-0.950938	7.31535	-0.821776	-1.27671	-0.931948	-1.01647	-1.01014	4.49223982802552e-05	2.14943004425082e-07	8.66694078511893e-06	0.00368071	4.26815394501235e-05	0.000427435	0.000200218	1.39274763274461e-06	5.52580433186761e-05	0.00787269	8.85684327934256e-05	0.00235885
186179_at	-1	-1	-1	-1	-1	-1	K05F1.10	hypothetical protein /// status:Partially_confirmed	K05F1.10 /// WBGene00019411	---	---	---	-2.03318	-1.02374	6.9618	-0.931334	-1.25409	-1.14502	7.11641	-0.931334	-1.25409	-0.626572	-1.11015	-0.937332	7.71778689778271e-06	1.81232612424006e-07	5.9862188218814e-07	0.00124216	3.90634024544838e-05	8.17225765951488e-05	1.83302461698228e-06	3.58594183890557e-08	0.000160627	0.000307888	7.59089852556271e-06	0.00426626
190296_at	0	-1	-1	-1	-1	-1	T13F2.8	CAVeolin /// locus:cav-1	cav-1 /// WBGene00000301	0007126 // meiosis // inferred from mutant phenotype /// 0007265 // Ras protein signal transduction // inferred from genetic interaction /// 0040010 // positive regulation of growth rate // inferred from mutant phenotype /// 0040011 // locomotion // inferred from mutant phenotype	0000139 // Golgi membrane // inferred from electronic annotation /// 0005794 // Golgi apparatus // inferred from electronic annotation /// 0005886 // plasma membrane // inferred from electronic annotation /// 0005887 // integral to plasma membrane // inferred from direct assay /// 0005901 // caveola // traceable author statement /// 0005901 // caveola // inferred from electronic annotation /// 00…	---	-2.04678	-1.03336	11.7305	-0.910822	-1.11427	-1.37092	11.845	-0.910822	-1.11427	-0.779037	-1.132	-0.93471	0.000285575	3.64121127080416e-05	3.29977857599081e-06	0.0124756	0.00118456	0.000224343	6.62417149862767e-05	6.87326768486372e-06	0.000316041	0.00368213	0.000287426	0.00622137
184992_at	0	-1	-1	-1	-1	-1	C33E10.1	hypothetical protein /// status:Confirmed	C33E10.1 /// WBGene00016345	---	---	---	-2.05602	-1.03985	5.55179	-0.753635	-1.40286	-1.20292	5.69567	-0.753635	-1.40286	-0.723214	-1.1198	-0.959902	0.0016999	3.0013234771787e-06	1.84164353722897e-05	0.0356536	0.000222566	0.000684312	0.000115016	6.16763735893883e-08	0.000173893	0.00536964	1.04734615502947e-05	0.00447117
180263_s_at	-1	-1	-1	-1	-1	-1	C35E7.5	hypothetical protein	C35E7.5	---	---	---	-2.05953	-1.04232	9.41935	-0.719548	-1.43495	-1.32332	9.42863	-0.719548	-1.43495	-0.621585	-1.15927	-0.925362	0.000139061	3.16356494184214e-08	9.58986346261221e-08	0.00789096	1.38810470326732e-05	4.07302812064835e-05	6.1609845971717e-06	5.34212087488322e-10	3.30603899173322e-05	0.000715832	6.87931615663086e-07	0.0017819
171801_s_at	0	-1	-1	-1	-1	-1	C61547	hypothetical protein /// status:Partially_confirmed	W03G11.4 /// WBGene00012226	---	---	---	-2.08469	-1.05984	7.68038	-1.05463	-0.993758	-1.17889	7.82657	-1.05463	-0.993758	-1.08336	-1.07576	-1.04391	0.000261459	0.000455375	8.620046572978e-05	0.0117235	0.00657424	0.00189641	7.27157106491834e-05	0.000134035	5.47001074950206e-05	0.00401313	0.00250755	0.00235454
186720_at	-1	-1	-1	-1	-1	-1	T28A11.19	hypothetical protein /// status:Confirmed	T28A11.19 /// WBGene00020881	---	---	---	-2.09036	-1.06375	8.07019	-1.11814	-0.998393	-1.33481	7.99532	-1.11814	-0.998393	-0.814633	-1.15045	-0.977057	4.10139757635009e-05	0.000134055	5.42311087297426e-06	0.00353637	0.00281165	0.000322643	1.5077955185931e-07	6.71042501230917e-07	8.30534943423963e-06	5.68291808507784e-05	5.42667206661955e-05	0.000817469
181249_at	0	-1	-1	-1	-1	-1	T04B8.3	hypothetical protein /// locus:arrd-1	T04B8.3 /// WBGene00020205	---	---	---	-2.09238	-1.06514	6.91498	-0.817094	-1.15674	-1.5312	6.95472	-0.817094	-1.15674	-0.91199	-1.16835	-0.961942	0.000305084	7.4914755184223e-06	2.20038315314258e-07	0.013017	0.000393487	5.42642877605646e-05	0.000165649	3.47900729961899e-06	5.33349678555326e-05	0.00688113	0.000171678	0.00232165
177209_at	0	-1	-1	-1	-1	-1	Y73B6BL.U	HIstone H1 Like	hil-2	0006334 // nucleosome assembly // inferred from electronic annotation	0000786 // nucleosome // inferred from electronic annotation /// 0005634 // nucleus // inferred from electronic annotation	0003677 // DNA binding // inferred from electronic annotation	-2.13757	-1.09597	11.2109	-0.926996	-1.19474	-1.50963	11.2511	-0.926996	-1.19474	-0.822755	-1.21045	-0.981496	0.000214367	1.45414644650159e-05	8.48128687843196e-07	0.0101476	0.000632069	0.000102109	5.96836011574525e-05	3.25450144072718e-06	0.000201616	0.00346726	0.000166323	0.00480797
174180_at	0	-1	-1	-1	-1	-1	C38229	hypothetical protein /// status:Confirmed	T02E9.5 /// WBGene00011383	---	---	---	-2.15203	-1.1057	7.17592	-0.822938	-1.25063	-1.51244	7.35807	-0.822938	-1.25063	-0.974638	-1.19533	-1.01607	0.000950853	1.43776022037678e-05	1.46041333184299e-06	0.025596	0.000629896	0.000140876	0.000100618	7.69504274339367e-07	1.60123329192515e-05	0.00495176	5.91599480167475e-05	0.00118392
193301_at	0	-1	-1	-1	-1	-1	T05A7.4	HMG /// locus:hmg-11	hmg-11 /// WBGene00001976	0006355 // regulation of transcription, DNA-dependent // inferred from electronic annotation	---	---	-2.1805	-1.12466	10.0555	-0.826801	-1.26033	-1.56513	10.1921	-0.826801	-1.26033	-1.00857	-1.21742	-1.0319	0.000227938	2.11274315322331e-06	1.27840696868531e-07	0.0106907	0.000172748	4.24389807659498e-05	7.56581738575364e-05	5.18461537842552e-07	8.25964540513418e-06	0.00405953	4.64194816072521e-05	0.000817469
172015_x_at	0	-1	-1	-1	-1	-1	AV176452	hypothetical protein	Y82E9BR.17	---	0005622 // intracellular // inferred from electronic annotation	0008270 // zinc ion binding // inferred from electronic annotation	-2.18059	-1.12472	7.53736	-0.845063	-1.19151	-1.67785	7.6401	-0.845063	-1.19151	-0.997326	-1.23814	-1.0113	0.00119527	4.48917098990157e-05	7.74800002391665e-07	0.0295251	0.00134636	9.79065457567649e-05	0.000131749	2.76075221526192e-06	2.24950751825039e-05	0.00586718	0.000145604	0.00146674
171805_x_at	-1	-1	-1	-1	-1	-1	CEC501	HIstone H1 Like	hil-3	0006334 // nucleosome assembly // inferred from electronic annotation	0000786 // nucleosome // inferred from electronic annotation /// 0005634 // nucleus // inferred from electronic annotation	0003677 // DNA binding // inferred from electronic annotation	-2.20633	-1.14165	10.9475	-0.950791	-1.35112	-1.54972	11.0663	-0.950791	-1.35112	-0.696373	-1.28388	-0.999428	0.000153106	3.04320587195459e-06	5.39846872303135e-07	0.00825243	0.000222635	7.57271438304123e-05	7.88334340369891e-06	8.88463830332382e-08	0.000226408	0.000840147	1.35934966040854e-05	0.00509107
175218_at	0	-1	-1	-1	-1	-1	AV185414	hypothetical protein /// status:Confirmed	F59C12.4 /// WBGene00045272	---	---	---	-2.30793	-1.2066	7.53453	-0.923139	-1.66334	-1.15938	7.47019	-0.923139	-1.66334	-0.907248	-1.24862	-1.16457	0.00041251	5.62874589839747e-07	4.20013577046215e-05	0.0152719	7.27242388456604e-05	0.00117497	0.000164647	1.55678001569639e-07	0.000195389	0.00685883	2.05614714380823e-05	0.00473514
186655_at	-1	-1	-1	-1	-1	-1	T28A11.16	hypothetical protein /// status:Partially_confirmed	T28A11.16 /// WBGene00020878	---	---	---	-2.30913	-1.20735	7.25793	-1.20455	-1.28051	-1.29724	7.24277	-1.20455	-1.28051	-0.976745	-1.26077	-1.15393	1.05128831014778e-06	4.79033389992025e-07	4.0447762303e-07	0.000430842	6.55572353763045e-05	7.29305510700051e-05	1.37493093311115e-07	5.98843661953155e-08	2.08791132084366e-06	5.31170192734164e-05	1.02821456757357e-05	0.000384101
179967_s_at	0	-1	-1	-1	-1	-1	M01D1.8	F-box B protein /// locus:fbxb-41	fbxb-41 /// WBGene00019703	0000003 // reproduction // inferred from mutant phenotype /// 0002119 // nematode larval development // inferred from mutant phenotype /// 0009792 // embryo development ending in birth or egg hatching // inferred from mutant phenotype /// 0040007 // growth // inferred from mutant phenotype /// 0040017 // positive regulation of locomotion // inferred from mutant phenotype /// 0040018 // positive r…	---	---	-2.35307	-1.23454	7.42989	-0.776841	-1.67536	-1.57087	7.50568	-0.776841	-1.67536	-0.931988	-1.34102	-1.12806	0.000757131	1.28720931620709e-07	3.03238255838368e-07	0.0222198	3.17442426529136e-05	6.53029990389951e-05	8.80218746531199e-05	5.43793379408204e-09	1.18901102202353e-05	0.00451894	2.22044262719578e-06	0.00098528
190225_s_at	0	-1	-1	-1	-1	-1	M163.3	HIStone /// locus:his-24	his-24 /// WBGene00001898	0000003 // reproduction // inferred from mutant phenotype /// 0006334 // nucleosome assembly // inferred from electronic annotation /// 0007281 // germ cell development // inferred from mutant phenotype /// 0009792 // embryo development ending in birth or egg hatching // inferred from mutant phenotype /// 0051729 // germline cell cycle switching, mitotic to meiotic cell cycle // inferred from mut…	0000786 // nucleosome // inferred from electronic annotation /// 0005634 // nucleus // inferred from direct assay /// 0005634 // nucleus // inferred from electronic annotation /// 0005737 // cytoplasm // inferred from direct assay	0003677 // DNA binding // inferred from electronic annotation	-2.38644	-1.25486	10.6272	-0.986679	-1.38111	-1.91605	10.8264	-0.986679	-1.38111	-0.877544	-1.42795	-1.08178	0.00114158	4.57328574887407e-05	9.58347859858879e-07	0.0289197	0.00136573	0.000111009	0.000222776	5.74831225686218e-06	0.000659209	0.00845838	0.000252354	0.00956976
178069_s_at	-1	-1	-1	-1	-1	1	ZC247.1	status:Partially_confirmed /// hypothetical protein	WBGene00013859 /// ZC247.1	0000003 // reproduction // inferred from mutant phenotype /// 0040010 // positive regulation of growth rate // inferred from mutant phenotype /// 0040018 // positive regulation of multicellular organism growth // inferred from mutant phenotype	---	---	-2.43581	-1.2844	6.87994	-2.13342	-1.82446	-1.5097	6.72609	-2.13342	-1.82446	1.71907	-1.82253	-0.746272	1.92971505536191e-06	1.26175895753287e-05	9.96541779787657e-05	0.000555525	0.000582849	0.00210167	2.465497436303e-07	1.85429008439921e-06	3.86247698794686e-06	7.61921974328608e-05	0.000109368	0.000528334
181916_at	-1	-1	-1	-1	-1	-1	Y40B1B.3	F-box B protein /// locus:fbxb-66	fbxb-66 /// WBGene00044066	---	---	---	-2.44389	-1.28918	6.50708	-1.12017	-1.37249	-1.57529	6.64988	-1.12017	-1.37249	-1.17445	-1.35598	-1.22237	0.000187875	2.21369888347006e-05	4.44360606002967e-06	0.00948715	0.000838857	0.000284279	5.22228441130289e-05	5.16568099417488e-06	3.12084770365197e-05	0.00315108	0.000235473	0.00175369
174406_at	-1	-1	-1	-1	-1	-1	C36338	TIR (Toll and Interleukin 1 Receptor) domain protein	tir-1	0000003 // reproduction // inferred from mutant phenotype /// 0000187 // activation of MAPK activity // inferred from mutant phenotype /// 0002119 // nematode larval development // inferred from mutant phenotype /// 0006898 // receptor-mediated endocytosis // inferred from mutant phenotype /// 0006952 // defense response // inferred from mutant phenotype /// 0007165 // signal transduction // infe…	0005737 // cytoplasm // inferred from electronic annotation /// 0030424 // axon // inferred from direct assay /// 0031224 // intrinsic to membrane // inferred from electronic annotation	0004872 // receptor activity // inferred from electronic annotation /// 0004888 // transmembrane receptor activity // inferred from electronic annotation /// 0005488 // binding // inferred from electronic annotation /// 0005515 // protein binding // inferred from physical interaction /// 0017137 // Rab GTPase binding // inferred from physical interaction /// 0019901 // protein kinase binding // i…	-2.44613	-1.2905	6.01892	-1.16448	-1.14554	-1.62779	6.35624	-1.16448	-1.14554	-1.49517	-1.3126	-1.2684	3.30445058795065e-05	3.95288142474896e-05	5.92828028698172e-07	0.00311883	0.00124106	8.16607257549104e-05	8.85005788277236e-05	0.000104797	5.36982756094855e-06	0.00452847	0.00212802	0.000638527
172045_x_at	0	-1	-1	-1	-1	-1	6671362	HIstone H1 Like	hil-7	0006334 // nucleosome assembly // inferred from electronic annotation /// 0009792 // embryo development ending in birth or egg hatching // inferred from mutant phenotype	0000786 // nucleosome // inferred from electronic annotation	0003677 // DNA binding // inferred from electronic annotation	-2.45995	-1.29863	10.0544	-0.941429	-1.24131	-1.99198	10.2764	-0.941429	-1.24131	-1.43433	-1.39157	-1.20569	0.000775874	5.32866033951692e-05	1.72577118662663e-07	0.0225534	0.00152073	4.65243026097583e-05	0.000118784	5.50776517677023e-06	9.17450733142882e-07	0.00547931	0.000243176	0.000262544
172043_x_at	-1	-1	-1	-1	-1	-1	9857642	gaLECtin	lec-2	---	---	0005515 // protein binding // inferred from physical interaction /// 0005529 // sugar binding // inferred from electronic annotation	-2.53314	-1.34093	10.906	-1.38882	-1.64189	-1.45635	10.9227	-1.38882	-1.64189	-0.527789	-1.49569	-1.18617	8.37867773611799e-10	7.03795664238246e-11	4.17546681486343e-10	3.2027495646311e-06	2.6902589265507e-07	2.66460038357808e-06	6.66723463845532e-09	5.88288924632352e-10	0.000679653	7.92529052831155e-06	6.99294519411056e-07	0.00973371
175162_s_at	0	-1	-1	-1	-1	-1	AV175769	hypothetical protein /// status:Confirmed	C08F1.10 /// WBGene00015613	---	0016021 // integral to membrane // inferred from electronic annotation	---	-2.56537	-1.35917	7.13572	-0.880969	-1.64126	-1.81479	7.34654	-0.880969	-1.64126	-1.29577	-1.44567	-1.27266	0.00365193	9.97561706496537e-06	2.99823837657305e-06	0.0555603	0.000493615	0.000213224	0.000151086	8.82165220162328e-08	1.9359104693503e-06	0.00644953	1.35934966040854e-05	0.000369329
175265_at	0	-1	-1	-1	-1	-1	AV177700	hypothetical protein /// spectrin	spectrin /// WBGene00008971	---	---	0005515 // protein binding // inferred from physical interaction	-2.6278	-1.39385	7.06477	-1.03162	-1.51091	-2.02143	7.27416	-1.03162	-1.51091	-1.25664	-1.52132	-1.26639	0.000663002	1.36029605207382e-05	3.75479011659954e-07	0.0204112	0.00060462	7.26718239022873e-05	1.2193309420377e-05	9.78437293164727e-08	1.1055415141443e-06	0.00111493	1.43603501790085e-05	0.00027617
174236_at	0	-1	-1	-1	-1	-1	C31340	Homeobox /// locus:ceh-32	ceh-32 /// WBGene00000453	0002119 // nematode larval development // inferred from mutant phenotype /// 0006355 // regulation of transcription, DNA-dependent // inferred from electronic annotation /// 0007275 // multicellular organismal development // inferred from electronic annotation /// 0009792 // embryo development ending in birth or egg hatching // inferred from mutant phenotype /// 0009886 // post-embryonic morphoge…	0005634 // nucleus // inferred from direct assay /// 0005634 // nucleus // inferred from electronic annotation	0003677 // DNA binding // inferred from electronic annotation /// 0003700 // sequence-specific DNA binding transcription factor activity // inferred from electronic annotation /// 0003700 // sequence-specific DNA binding transcription factor activity // inferred from sequence or structural similarity /// 0043565 // sequence-specific DNA binding // inferred from electronic annotation	-2.63363	-1.39705	7.63881	-1.03155	-1.72318	-1.85674	7.82391	-1.03155	-1.72318	-1.01612	-1.53715	-1.25695	0.000343121	1.15029566302783e-06	4.40716238149249e-07	0.0139902	0.000117253	7.29305510700051e-05	0.00013651	3.31958765852254e-07	0.000158724	0.0060271	3.48963184266319e-05	0.00425289
174195_at	0	-1	-1	-1	-1	-1	C37971	hypothetical protein	F13E9.11	---	0016021 // integral to membrane // inferred from electronic annotation	---	-2.8258	-1.49866	8.27786	-0.9835	-1.59617	-2.17067	8.43942	-0.9835	-1.59617	-1.66196	-1.58345	-1.41388	0.00783391	0.000151354	5.11373011978024e-06	0.0848905	0.00304501	0.000312756	6.40297686353023e-05	1.83972212478148e-07	1.06831280201961e-07	0.00359756	2.349922584139e-05	8.07965695720533e-05
174636_at	-1	-1	-1	-1	-1	1	CEK005AYR	---	---	---	---	---	-3.26407	-1.70667	5.75025	-2.93104	-1.77798	-2.31818	5.79229	-2.93104	-1.77798	1.49618	-2.3424	-1.07095	1.07076373796721e-06	0.00028727	1.80439560833634e-05	0.000430842	0.00471922	0.000682901	2.93860248160215e-07	0.000108695	0.000568359	8.40930076818482e-05	0.00218173	0.0087218
179688_at	-1	-1	0	-1	-1	-1	T13B5.5	LIPaSe related /// locus:lips-11	lips-11 /// WBGene00020472	---	---	---	-3.76144	-1.91128	9.84478	-2.42872	-1.90799	-0.492954	10.1987	-2.42872	-1.90799	-2.30133	-1.60989	-2.21268	1.58189488800082e-06	2.75329399336024e-05	0.153627	0.000506477	0.00097902	0.324877	2.51459397468187e-07	5.34371250607403e-06	5.10492555550108e-07	7.61921974328608e-05	0.000240747	0.000219835

## Sheet: FDR<0.01
Stringent ethosuximide responsive DEGs (FDR ≤ 0.01)
probe_set_ID	TM3223	RM2754	CZ1200	TM3223	RM2754	N2	Representative.Public.ID	Gene.Title	Gene.Symbol	Gene.Ontology.Biological.Process	Gene.Ontology.Cellular.Component	Gene.Ontology.Molecular.Function	MEAN FC	MEAN log2FC	meanA	log2.TMA/MA	log2.TMB/MB	log2.TW/W	meanA	log2.TMA/MA	log2.TMB/MB	log2.TW/W	1st analysis MEAN log2	2nd analysis mean log2	PV.TMA/MA	PV.TMB/MB	PV.TW/W	FDR.TMA/MA	FDR.TMB/MB	FDR.TW/W	PV.TMA/MA	PV.TMB/MB	PV.TW/W	FDR.TMA/MA	FDR.TMB/MB	FDR.TW/W
188930_at	1	1	1	1	1	1	T10B5.8	hypothetical protein /// NADH oxidase	T10B5.8 /// WBGene00020394	0008152 // metabolic process // inferred from electronic annotation	---	0003824 // catalytic activity // inferred from electronic annotation /// 0010181 // FMN binding // inferred from electronic annotation /// 0016491 // oxidoreductase activity // inferred from electronic annotation	8.00244	3.00044	6.72721	2.96651	3.46364	2.69107	6.66445	2.96651	3.46364	2.45128	3.04041	2.96048	1.99448105902247e-13	1.7953837853196e-14	8.97051086341188e-13	3.04956153924536e-09	2.74514180775368e-10	1.37159111101568e-08	1.08673868121811e-13	9.63814532733483e-15	2.08401796606265e-12	1.67933728408634e-09	1.48938259743305e-10	3.22043296295661e-08
184602_at	1	1	1	1	1	1	C10H11.3	UDP-GlucuronosylTransferase /// locus:ugt-25	ugt-25 /// WBGene00015692	0005975 // carbohydrate metabolic process // inferred from electronic annotation /// 0008152 // metabolic process // inferred from electronic annotation /// 0030259 // lipid glycosylation // inferred from electronic annotation	0016021 // integral to membrane // inferred from electronic annotation	0016740 // transferase activity // inferred from electronic annotation /// 0016757 // transferase activity, transferring glycosyl groups // inferred from electronic annotation /// 0016758 // transferase activity, transferring hexosyl groups // inferred from electronic annotation /// 0030246 // carbohydrate binding // inferred from electronic annotation	7.2387	2.85573	9.73972	2.74184	3.47821	2.95028	9.84038	2.74184	3.47821	1.74401	3.05678	2.65469	1.5237165393429e-09	4.52801979941162e-11	5.22812370878629e-10	3.32823226950756e-06	2.6902589265507e-07	2.66460038357808e-06	1.70089816201506e-10	4.6593868013854e-12	1.09799259756236e-07	5.25679585952374e-07	1.80003760604522e-08	8.07965695720533e-05
192496_at	1	1	1	1	1	1	ZK816.5	DeHydrogenases, Short chain /// locus:dhs-26	dhs-26 /// WBGene00000989	0008152 // metabolic process // inferred from electronic annotation /// 0055114 // oxidation reduction // inferred from electronic annotation	0016021 // integral to membrane // inferred from electronic annotation	0003824 // catalytic activity // inferred from electronic annotation /// 0005488 // binding // inferred from electronic annotation /// 0016491 // oxidoreductase activity // inferred from electronic annotation	6.6002	2.72251	9.03898	2.45833	3.27461	2.16213	9.0684	2.45833	3.27461	2.70704	2.63169	2.81333	2.83651407304563e-05	9.21802705934145e-07	0.000111131	0.00286162	0.000102879	0.00225972	2.39940117298085e-07	4.52275310396195e-09	6.53849404857737e-08	7.61921974328608e-05	2.00119848899939e-06	6.66046330010834e-05
189378_at	1	1	1	1	1	1	K09A11.4	CYtochrome P450 family /// locus:cyp-14A3	cyp-14A3 /// WBGene00010707	0055114 // oxidation reduction // inferred from electronic annotation	0016021 // integral to membrane // inferred from electronic annotation	0004497 // monooxygenase activity // inferred from electronic annotation /// 0005506 // iron ion binding // inferred from electronic annotation /// 0009055 // electron carrier activity // inferred from electronic annotation /// 0016491 // oxidoreductase activity // inferred from electronic annotation /// 0020037 // heme binding // inferred from electronic annotation /// 0046872 // metal ion bindi…	5.627	2.49237	7.91724	2.01232	3.00275	2.20286	7.7535	2.01232	3.00275	2.72121	2.40597	2.57876	4.27933968717746e-05	3.44963110495921e-07	1.56452562486677e-05	0.00361498	5.85506589711312e-05	0.000624585	4.28457431804397e-08	1.32725452746816e-10	5.71889367133188e-10	2.4522047013605e-05	2.92611496339943e-07	1.76748127806183e-06
192194_s_at	1	1	1	1	1	1	W03G1.7	Acid SphingoMyelinase	asm-3	0006685 // sphingomyelin catabolic process // inferred from sequence or structural similarity /// 0006685 // sphingomyelin catabolic process // inferred from electronic annotation /// 0008152 // metabolic process // inferred from electronic annotation /// 0008340 // determination of adult lifespan // inferred from mutant phenotype /// 0046513 // ceramide biosynthetic process // inferred from sequ…	0005576 // extracellular region // inferred from sequence or structural similarity /// 0005576 // extracellular region // inferred from electronic annotation	0004767 // sphingomyelin phosphodiesterase activity // inferred from sequence or structural similarity /// 0004767 // sphingomyelin phosphodiesterase activity // inferred from electronic annotation /// 0016787 // hydrolase activity // inferred from electronic annotation /// 0016798 // hydrolase activity, acting on glycosyl bonds // inferred from electronic annotation	5.34728	2.41881	6.55638	2.43789	2.83696	1.66171	6.54582	2.43789	2.83696	2.30142	2.31219	2.52542	2.47832543151591e-07	3.1774797000887e-08	2.69890136937831e-05	0.00017063	1.38810470326732e-05	0.000861787	3.70288168720754e-11	3.68524658450629e-12	8.8113245359069e-11	1.9073543570806e-07	1.80003760604522e-08	3.40403495133423e-07
190916_at	1	1	1	1	1	1	C23G10.6	hypothetical protein /// UDP-glucosyltransferase	UDP-glucosyltransferase /// WBGene00016013	0008152 // metabolic process // inferred from electronic annotation	0016021 // integral to membrane // inferred from electronic annotation	0016740 // transferase activity // inferred from electronic annotation /// 0016757 // transferase activity, transferring glycosyl groups // inferred from electronic annotation /// 0016758 // transferase activity, transferring hexosyl groups // inferred from electronic annotation	5.06181	2.33965	7.63849	2.38981	2.66793	2.16631	7.61845	2.38981	2.66793	1.75613	2.40802	2.27129	5.78031837082226e-09	1.18380612696921e-09	2.30574608412249e-08	9.82011865443026e-06	1.81003956813592e-06	2.04987606641987e-05	6.7422132458359e-10	1.31830737948827e-10	5.45230251619817e-08	1.30234276609878e-06	2.92611496339943e-07	6.01817362734359e-05
188962_at	1	1	1	1	1	1	H23N18.3	UDP-GlucuronosylTransferase /// locus:ugt-8	ugt-8 /// WBGene00019234	0005975 // carbohydrate metabolic process // inferred from electronic annotation /// 0008152 // metabolic process // inferred from electronic annotation /// 0030259 // lipid glycosylation // inferred from electronic annotation	0016021 // integral to membrane // inferred from electronic annotation	0016740 // transferase activity // inferred from electronic annotation /// 0016758 // transferase activity, transferring hexosyl groups // inferred from electronic annotation /// 0030246 // carbohydrate binding // inferred from electronic annotation	4.65534	2.21889	7.54595	2.05267	2.52634	1.86726	7.41265	2.05267	2.52634	2.28804	2.14876	2.28902	1.53383384000367e-08	7.80979983538164e-10	5.69690859375633e-08	2.08192983754276e-05	1.32679821647761e-06	3.90450000867802e-05	8.3925701115382e-09	4.12487745757761e-10	1.76235976751794e-09	8.64602572890665e-06	6.09185403246477e-07	3.40421818593183e-06
190002_at	1	1	0	1	1	1	C33C12.8	hypothetical protein /// glucosylceramidase	glucosylceramidase /// WBGene00016340	0005975 // carbohydrate metabolic process // inferred from electronic annotation /// 0006665 // sphingolipid metabolic process // inferred from electronic annotation /// 0007040 // lysosome organization // inferred from electronic annotation	0005764 // lysosome // inferred from electronic annotation	0003824 // catalytic activity // inferred from electronic annotation /// 0004348 // glucosylceramidase activity // inferred from electronic annotation /// 0043169 // cation binding // inferred from electronic annotation	4.28205	2.0983	6.45384	1.5984	3.22958	1.06985	6.58106	1.5984	3.22958	1.86399	1.96594	2.23066	4.44789294750871e-05	5.65367408186e-09	0.00189214	0.00367612	5.83942506168018e-06	0.0161354	2.44743809017257e-05	2.51812322074331e-09	4.06857624178501e-06	0.00182707	1.3897342189338e-06	0.000528334
190541_at	1	1	1	1	1	1	C30G12.2	hypothetical protein /// Alcohol dehydrogenase	C30G12.2 /// WBGene00016274	0008152 // metabolic process // inferred from electronic annotation /// 0055114 // oxidation reduction // inferred from electronic annotation	---	0003824 // catalytic activity // inferred from electronic annotation /// 0005488 // binding // inferred from electronic annotation /// 0016491 // oxidoreductase activity // inferred from electronic annotation	4.20168	2.07097	7.65831	1.75743	2.28147	1.88757	7.66005	1.75743	2.28147	2.46042	1.97549	2.16644	1.11500199918872e-05	4.44426650931262e-07	4.79297254935539e-06	0.00160245	6.23420503921009e-05	0.000299121	8.31048950389496e-08	2.10394195913e-09	6.98720482523172e-10	3.77711747952026e-05	1.34825325070616e-06	1.79955460273843e-06
188921_at	1	1	1	1	1	1	F25D1.5	hypothetical protein /// dehydrogenase	dehydrogenase /// WBGene00009110	0008152 // metabolic process // inferred from electronic annotation /// 0009239 // enterobactin biosynthetic process // inferred from electronic annotation /// 0055114 // oxidation reduction // inferred from electronic annotation	---	0003824 // catalytic activity // inferred from electronic annotation /// 0005488 // binding // inferred from electronic annotation /// 0005515 // protein binding // inferred from physical interaction /// 0008667 // 2,3-dihydro-2,3-dihydroxybenzoate dehydrogenase activity // inferred from electronic annotation /// 0016491 // oxidoreductase activity // inferred from electronic annotation	3.9213	1.97133	6.34591	2.20275	2.41047	1.54821	6.4841	2.20275	2.41047	1.05333	2.05381	1.88885	3.07903784949227e-07	9.2401545621067e-08	2.3028040247524e-05	0.000180583	2.47863093429143e-05	0.000785935	2.05231098662306e-08	5.7326598017041e-09	0.000166771	1.68944674600907e-05	2.22044262719578e-06	0.00434589
188980_at	1	1	1	1	1	1	H23N18.2	UDP-GlucuronosylTransferase /// locus:ugt-14	ugt-14 /// WBGene00019233	0005975 // carbohydrate metabolic process // inferred from electronic annotation /// 0008152 // metabolic process // inferred from electronic annotation /// 0030259 // lipid glycosylation // inferred from electronic annotation	0016021 // integral to membrane // inferred from electronic annotation	0016740 // transferase activity // inferred from electronic annotation /// 0016758 // transferase activity, transferring hexosyl groups // inferred from electronic annotation /// 0030246 // carbohydrate binding // inferred from electronic annotation	3.88477	1.95783	7.06387	1.93402	2.19162	1.86294	7.10359	1.93402	2.19162	1.63276	1.99619	1.91947	8.24707511111156e-10	1.30330197880793e-10	1.42304382087584e-09	3.2027495646311e-06	3.98549745119465e-07	4.19825343541382e-06	4.23163014816943e-13	6.05299824832279e-14	5.73874916942518e-12	3.26956903398311e-09	4.6768490965666e-10	4.43404454575637e-08
179695_at	1	1	1	1	1	0	F35E12.5	hypothetical protein /// status:Partially_confirmed	F35E12.5 /// WBGene00009429	---	---	---	3.86058	1.94882	7.67428	2.69261	1.78698	1.90578	7.78554	2.69261	1.78698	0.827957	2.12846	1.76918	9.6027208478952e-09	2.27279183990722e-06	1.01348613544878e-06	1.46825601764318e-05	0.000183868	0.000114787	3.02779395530322e-08	6.24083187267928e-06	0.00761828	2.12674999960458e-05	0.000268634	0.0455417
190744_at	1	1	1	1	1	1	C04F5.7	UDP-GlucuronosylTransferase /// locus:ugt-63	ugt-63 /// WBGene00015449	0005975 // carbohydrate metabolic process // inferred from electronic annotation /// 0008152 // metabolic process // inferred from electronic annotation /// 0030259 // lipid glycosylation // inferred from electronic annotation	0016021 // integral to membrane // inferred from electronic annotation	0016740 // transferase activity // inferred from electronic annotation /// 0016758 // transferase activity, transferring hexosyl groups // inferred from electronic annotation /// 0030246 // carbohydrate binding // inferred from electronic annotation	3.72826	1.8985	8.29339	1.58251	2.54608	2.20926	8.46614	1.58251	2.54608	0.92459	2.11261	1.68439	2.34105675630044e-05	6.0317358540918e-08	4.02529416626235e-07	0.00269655	1.88214777977681e-05	7.29305510700051e-05	1.98805113721969e-06	3.16780461246274e-09	0.000642192	0.000320014	1.57909950568989e-06	0.00945123
178571_s_at	1	1	1	1	1	0	C37A5.2	FIP (Fungus-Induced Protein) Related /// FIP (Fungus-Induced Protein) Related /// locus:fipr-22 /// locus:fipr-23	fipr-22 /// fipr-23 /// WBGene00007989 /// WBGene00007990	---	0016021 // integral to membrane // inferred from electronic annotation	---	3.63377	1.86147	6.74392	1.85271	2.40102	2.31716	6.74527	1.85271	2.40102	0.344172	2.1903	1.53264	1.38111837418781e-06	4.50647421191838e-08	7.32990852159946e-08	0.000469273	1.67060152004119e-05	3.90450000867802e-05	9.18167729905072e-08	2.39867661974461e-09	0.108428	3.94123498061752e-05	1.37284258536717e-06	0.26072
189283_s_at	1	1	1	1	1	1	C06B3.3	CYtochrome P450 family /// locus:cyp-35C1	cyp-35C1 /// WBGene00007362	0009410 // response to xenobiotic stimulus // inferred from expression pattern /// 0009410 // response to xenobiotic stimulus // inferred from genetic interaction /// 0055114 // oxidation reduction // inferred from electronic annotation	---	0004497 // monooxygenase activity // inferred from electronic annotation /// 0005506 // iron ion binding // inferred from electronic annotation /// 0009055 // electron carrier activity // inferred from electronic annotation /// 0016491 // oxidoreductase activity // inferred from electronic annotation /// 0020037 // heme binding // inferred from electronic annotation /// 0046872 // metal ion bindi…	3.61246	1.85298	8.67714	1.84231	2.40496	1.3242	8.67215	1.84231	2.40496	1.29915	1.85716	1.8488	3.18884267910762e-07	8.30162742395124e-09	1.84392679437658e-05	0.000180583	6.61840818841714e-06	0.000684312	2.86399578466139e-09	5.59334231632547e-11	3.60700232800148e-07	3.68811057169771e-06	1.72867837628355e-07	0.000185797
177218_at	1	0	1	1	0	1	Y53G8AM.F	status:Partially_confirmed /// hypothetical protein	WBGene00021805 /// Y53G8AM.5	---	0016021 // integral to membrane // inferred from electronic annotation	---	3.50882	1.81098	5.6425	3.28167	0.126773	1.95213	6.05518	3.28167	0.126773	2.09688	1.78686	1.83511	2.51140441028944e-09	0.652832	2.75198011903497e-06	4.79992167916569e-06	0.797141	0.000205802	5.33711594714843e-10	0.618494	2.90028533083806e-07	1.30234276609878e-06	0.773236	0.000165993
172744_at	0	1	1	0	1	0	K11G9.6	MeTaLlothionein /// locus:mtl-1	mtl-1 /// WBGene00003473	0008340 // determination of adult lifespan // inferred from mutant phenotype /// 0009408 // response to heat // inferred from expression pattern /// 0040007 // growth // inferred from mutant phenotype /// 0040010 // positive regulation of growth rate // inferred from mutant phenotype /// 0046686 // response to cadmium ion // inferred from expression pattern	---	0046872 // metal ion binding // inferred from electronic annotation	3.47976	1.79899	8.60907	1.54106	1.83092	2.83194	8.89984	1.54106	1.83092	1.21803	2.06797	1.53	0.0028334	0.000703226	7.79306816023017e-06	0.0473976	0.00877025	0.000398325	0.000667954	0.000131048	0.00428533	0.0172607	0.00247869	0.0313693
172252_x_at	1	1	0	1	1	0	H25K10.4	hypothetical protein /// status:Partially_confirmed	H25K10.4 /// WBGene00010413	---	---	---	3.42678	1.77685	8.30461	1.73998	2.65059	1.12014	8.32321	1.73998	2.65059	0.75984	1.8369	1.7168	4.88832691890879e-05	3.09216605414736e-07	0.00272556	0.00385271	5.49758360092013e-05	0.0204904	4.33771268630562e-05	2.63451093958992e-07	0.0274695	0.00278399	2.99346305510904e-05	0.105985
189282_at	1	1	1	1	1	1	C06B3.3	CYtochrome P450 family /// locus:cyp-35C1	cyp-35C1 /// WBGene00007362	0009410 // response to xenobiotic stimulus // inferred from expression pattern /// 0009410 // response to xenobiotic stimulus // inferred from genetic interaction /// 0055114 // oxidation reduction // inferred from electronic annotation	---	0004497 // monooxygenase activity // inferred from electronic annotation /// 0005506 // iron ion binding // inferred from electronic annotation /// 0009055 // electron carrier activity // inferred from electronic annotation /// 0016491 // oxidoreductase activity // inferred from electronic annotation /// 0020037 // heme binding // inferred from electronic annotation /// 0046872 // metal ion bindi…	3.30493	1.72462	7.23239	1.6817	2.12532	1.35612	7.27854	1.6817	2.12532	1.37756	1.72105	1.7282	1.97171640026854e-07	7.84969866294061e-09	3.09427465571546e-06	0.000150738	6.61840818841714e-06	0.000218025	3.32170616106117e-08	1.17814089838473e-09	4.88212998018285e-07	2.13876355445326e-05	9.58200594881014e-07	0.000219835
178843_at	1	0	1	1	1	1	F08G5.6	hypothetical protein /// status:Confirmed	F08G5.6 /// WBGene00008584	0006952 // defense response // inferred from mutant phenotype	---	---	3.19115	1.67407	6.90037	2.00201	1.39192	1.53072	6.90894	2.00201	1.39192	1.72588	1.64155	1.7066	4.71757079523636e-05	0.00146034	0.000654569	0.00377653	0.0141678	0.00768102	1.11116202114761e-05	0.000485498	5.81193226450187e-05	0.001047	0.00615961	0.00241899
189366_at	1	1	1	1	1	1	K07C6.4	CYtochrome P450 family /// locus:cyp-35B1	cyp-35B1 /// WBGene00019472	0008340 // determination of adult lifespan // inferred from mutant phenotype /// 0019915 // lipid storage // inferred from mutant phenotype /// 0055114 // oxidation reduction // inferred from electronic annotation	---	0004497 // monooxygenase activity // inferred from electronic annotation /// 0005506 // iron ion binding // inferred from electronic annotation /// 0009055 // electron carrier activity // inferred from electronic annotation /// 0016491 // oxidoreductase activity // inferred from electronic annotation /// 0020037 // heme binding // inferred from electronic annotation /// 0046872 // metal ion bindi…	3.19048	1.67377	5.6023	1.68694	1.73891	1.93375	5.58103	1.68694	1.73891	1.25718	1.78653	1.56101	2.03462233245476e-06	1.3922327087481e-06	3.55534691116877e-07	0.000555525	0.00013085	7.00960277179679e-05	4.41108424321058e-07	2.96080565097374e-07	1.63432045648538e-05	0.000114524	3.22206547355614e-05	0.00120263
189336_at	1	1	1	1	1	0	K09A11.3	CYtochrome P450 family /// locus:cyp-14A2	cyp-14A2 /// WBGene00010706	0055114 // oxidation reduction // inferred from electronic annotation	0016021 // integral to membrane // inferred from electronic annotation	0004497 // monooxygenase activity // inferred from electronic annotation /// 0005506 // iron ion binding // inferred from electronic annotation /// 0009055 // electron carrier activity // inferred from electronic annotation /// 0016491 // oxidoreductase activity // inferred from electronic annotation /// 0020037 // heme binding // inferred from electronic annotation /// 0046872 // metal ion bindi…	3.11988	1.64149	5.8976	1.68421	2.0229	1.61266	5.8792	1.68421	2.0229	0.82207	1.77326	1.50973	1.28156337141429e-05	1.40349501560804e-06	2.1012424001887e-05	0.00176532	0.00013085	0.000736672	1.12537939876489e-06	1.01122666012548e-07	0.0019678	0.000231638	1.43603501790085e-05	0.0193437
173919_s_at	1	1	1	1	1	1	AV199129	TransThyretin-Related family domain /// locus:ttr-44	ttr-44 /// WBGene00008341	---	---	---	3.08501	1.62527	9.10223	1.92703	1.86822	1.41436	9.211	1.92703	1.86822	0.746783	1.73654	1.51401	1.3392340715068e-06	1.97421041323075e-06	5.00228330318668e-05	0.000465384	0.000168635	0.00133062	1.54067536030759e-10	2.44417085456085e-10	4.46339335499799e-05	5.25679585952374e-07	4.19664135728098e-07	0.00208575
172220_x_at	1	1	1	1	1	0	C37A5.4	FIP (Fungus-Induced Protein) Related /// locus:fipr-22 /// locus:fipr-23	fipr-23 /// WBGene00007989 /// WBGene00007990	---	0016021 // integral to membrane // inferred from electronic annotation	---	3.08313	1.6244	6.93046	1.63328	1.93082	2.143	6.95354	1.63328	1.93082	0.475172	1.90237	1.34642	3.54377628667977e-06	4.28647276758711e-07	1.07378906318934e-07	0.000742251	6.18409838719672e-05	4.24389807659498e-05	3.25944813674679e-08	3.04475965670635e-09	0.011074	2.13876355445326e-05	1.56835569916944e-06	0.0582152
189921_at	1	1	1	1	1	1	C05C10.4	pho-11	C05C10.4 /// WBGene00007331	---	---	0003993 // acid phosphatase activity // inferred from electronic annotation /// 0016787 // hydrolase activity // inferred from electronic annotation	3.06998	1.61823	10.1168	1.84449	1.50897	1.86931	10.2856	1.84449	1.50897	1.13316	1.74092	1.49554	6.69012969689117e-05	0.00047951	5.80764425864565e-05	0.0046923	0.00678608	0.00145811	1.53412733896184e-09	2.68733825151488e-08	1.22699833807779e-06	2.63409664099748e-06	6.38883661548607e-06	0.000282997
172218_x_at	1	1	1	1	1	1	T20G5.7	Downstream Of DAF-16 (regulated by DAF-16) /// locus:dod-6	dod-6 /// WBGene00011869	0008340 // determination of adult lifespan // inferred from mutant phenotype	0016021 // integral to membrane // inferred from electronic annotation	---	3.01777	1.59348	9.28941	1.32298	1.46675	1.78174	9.23811	1.32298	1.46675	2.19972	1.52382	1.66315	7.77373814928643e-05	2.55446729226007e-05	2.60116673704197e-06	0.00521318	0.00092554	0.000198859	4.67136278610672e-06	1.30455521970554e-06	5.36756515109207e-09	0.000572909	8.50603029962435e-05	9.21610936442508e-06
190849_at	1	1	1	1	1	1	F10D2.11	UDP-GlucuronosylTransferase /// locus:ugt-41	ugt-41 /// WBGene00017336	0005975 // carbohydrate metabolic process // inferred from electronic annotation /// 0008152 // metabolic process // inferred from electronic annotation /// 0030259 // lipid glycosylation // inferred from electronic annotation	0016021 // integral to membrane // inferred from electronic annotation	0016740 // transferase activity // inferred from electronic annotation /// 0016758 // transferase activity, transferring hexosyl groups // inferred from electronic annotation /// 0030246 // carbohydrate binding // inferred from electronic annotation	3.01341	1.5914	7.71263	1.22625	1.99946	1.81225	7.71318	1.22625	1.99946	1.2847	1.67932	1.50347	3.70292246578333e-05	8.8454025734339e-08	3.28710846805656e-07	0.00335016	2.45902191541463e-05	6.88274940403926e-05	3.19114246667961e-06	4.53257924771751e-09	1.79279677777097e-06	0.000436396	2.00119848899939e-06	0.000359793
188882_at	1	1	0	1	1	1	R08H2.1	DeHydrogenases, Short chain /// locus:dhs-23	dhs-23 /// WBGene00000986	0008152 // metabolic process // inferred from electronic annotation /// 0009239 // enterobactin biosynthetic process // inferred from electronic annotation /// 0044237 // cellular metabolic process // inferred from electronic annotation /// 0055114 // oxidation reduction // inferred from electronic annotation	---	0003824 // catalytic activity // inferred from electronic annotation /// 0005488 // binding // inferred from electronic annotation /// 0008667 // 2,3-dihydro-2,3-dihydroxybenzoate dehydrogenase activity // inferred from electronic annotation /// 0016491 // oxidoreductase activity // inferred from electronic annotation /// 0050662 // coenzyme binding // inferred from electronic annotation	2.97317	1.572	7.00556	1.43501	2.24904	0.882656	6.97315	1.43501	2.24904	1.18124	1.52224	1.62177	3.50937823484706e-05	1.41197774432967e-07	0.0030463	0.00323243	3.29901287148398e-05	0.0221606	3.10332846347345e-06	7.72475464853275e-09	3.01343595432667e-05	0.000432034	2.77606124613434e-06	0.00171201
172241_x_at	1	1	1	1	1	0	C37A5.8	FIP (Fungus-Induced Protein) Related /// locus:fipr-24	fipr-24 /// WBGene00007992	---	0016021 // integral to membrane // inferred from electronic annotation	---	2.95684	1.56406	7.51376	1.70656	1.90109	1.83535	7.44832	1.70656	1.90109	0.333678	1.81433	1.31378	5.71968074061232e-05	1.74435918411978e-05	2.5909629398139e-05	0.00423735	0.000713135	0.000838257	1.89217529726589e-06	4.76709242794178e-07	0.174902	0.000314406	4.37145249893792e-05	0.354343
189280_at	1	1	1	1	1	1	F55A12.4	DeHydrogenases, Short chain	dhs-2	0008152 // metabolic process // inferred from electronic annotation /// 0055114 // oxidation reduction // inferred from electronic annotation	0016021 // integral to membrane // inferred from electronic annotation	0003824 // catalytic activity // inferred from electronic annotation /// 0005488 // binding // inferred from electronic annotation /// 0016491 // oxidoreductase activity // inferred from electronic annotation	2.95488	1.5631	7.58856	1.73147	1.71834	1.25816	7.58044	1.73147	1.71834	1.22081	1.56933	1.55687	1.77011693185453e-08	1.96894067539522e-08	1.26001442866609e-06	2.08192983754276e-05	1.11500381210344e-05	0.000127587	6.59118317799553e-10	7.37151997403889e-10	9.39393837451618e-08	1.30234276609878e-06	7.5243591891198e-07	8.06469609452214e-05
189595_s_at	1	1	1	1	1	0	K10C2.3	hypothetical protein /// aspartyl protease	K10C2.3 /// WBGene00019619	0006508 // proteolysis // inferred from electronic annotation	0016021 // integral to membrane // inferred from electronic annotation	0004190 // aspartic-type endopeptidase activity // inferred from electronic annotation	2.93555	1.55363	7.92725	1.78935	1.6108	1.51937	7.95897	1.78935	1.6108	1.00212	1.63984	1.46742	0.000107874	0.000303043	0.000519413	0.00654522	0.00489379	0.00654187	1.17787457766316e-05	3.84698738352128e-05	0.0029977	0.00109649	0.00102319	0.0252031
188116_at	0	1	0	1	1	0	F57H12.3	Onchocerca Related Antigen family /// locus:ora-1	ora-1 /// WBGene00003879	---	---	---	2.91757	1.54477	8.02232	1.51853	2.77149	1.50113	7.99339	1.51853	2.77149	-0.812552	1.93038	1.15915	0.000868912	1.39522914137113e-06	0.000958455	0.0240682	0.00013085	0.0100747	7.92418039355278e-05	4.92229041840107e-08	0.0126098	0.00419357	8.94872398065314e-06	0.0635557
172185_x_at	0	1	0	0	1	1	Y46C8AL.F	---	---	---	---	---	2.88052	1.52633	5.91753	1.12958	2.21939	1.21289	5.74713	1.12958	2.21939	1.24716	1.52062	1.53204	0.00587807	1.19617139351492e-05	0.00359113	0.0721314	0.000559814	0.0249244	0.00089021	5.53830622550821e-07	0.000367885	0.0209005	4.80805876981901e-05	0.00677109
172184_x_at	0	1	0	0	1	1	Y46C8AL.B	C-type LECtin /// locus:clec-174	clec-174 /// WBGene00021580	---	---	0005488 // binding // inferred from electronic annotation /// 0005529 // sugar binding // inferred from electronic annotation	2.85529	1.51364	8.82837	0.959372	2.22457	1.13602	9.08128	0.959372	2.22457	1.57791	1.43999	1.58729	0.0144807	9.614582650039e-06	0.00506268	0.121509	0.000481005	0.0317768	0.000955626	6.7867382413173e-08	5.67163071188023e-06	0.0218451	1.13624183023236e-05	0.000658975
173688_s_at	0	1	1	1	1	1	AU109762	hypothetical protein /// status:Confirmed	T22B7.7 /// WBGene00020674	---	---	---	2.83278	1.50222	10.1887	1.34273	1.84003	1.8014	10.4179	1.34273	1.84003	0.846392	1.66138	1.34305	0.000934058	4.44382350371212e-05	5.57941274669189e-05	0.0253031	0.00134281	0.00142182	9.70881029387545e-07	1.38953269503452e-08	0.000185991	0.000208375	4.56860611412094e-06	0.00464102
180909_at	0	1	0	1	1	0	C32H11.4	hypothetical protein /// status:Confirmed	C32H11.4 /// WBGene00007867	---	---	---	2.71395	1.4404	7.61084	1.52833	1.6924	1.09907	7.71944	1.52833	1.6924	1.10184	1.43993	1.44086	0.00128683	0.000536127	0.0127918	0.0306952	0.00734434	0.0607412	8.18321962750063e-05	2.72783992018422e-05	0.00166461	0.0043012	0.000786442	0.0173688
190427_s_at	0	1	1	1	1	1	C54F6.14	FerriTiN /// locus:ftn-1	ftn-1 /// WBGene00001500	0006826 // iron ion transport // inferred from electronic annotation /// 0006879 // cellular iron ion homeostasis // inferred from electronic annotation /// 0006879 // cellular iron ion homeostasis // inferred from mutant phenotype /// 0008340 // determination of adult lifespan // inferred from mutant phenotype /// 0009792 // embryo development ending in birth or egg hatching // inferred from mut…	---	0005488 // binding // inferred from electronic annotation /// 0005515 // protein binding // inferred from physical interaction /// 0008199 // ferric iron binding // inferred from electronic annotation /// 0016491 // oxidoreductase activity // inferred from electronic annotation /// 0042802 // identical protein binding // inferred from physical interaction /// 0046914 // transition metal ion bindi…	2.71373	1.44028	10.1971	1.22602	1.59802	1.55191	10.4035	1.22602	1.59802	1.44165	1.45865	1.4219	0.00173913	0.000163677	0.000218089	0.0361835	0.00320438	0.0035861	7.61907065899258e-06	2.72584534469414e-07	1.03909722125422e-06	0.000817622	3.0523542109825e-05	0.00027617
189265_at	1	1	1	1	1	1	T10H4.11	CYtochrome P450 family /// locus:cyp-34A2	cyp-34A2 /// WBGene00011699	0055114 // oxidation reduction // inferred from electronic annotation	---	0004497 // monooxygenase activity // inferred from electronic annotation /// 0005506 // iron ion binding // inferred from electronic annotation /// 0009055 // electron carrier activity // inferred from electronic annotation /// 0016491 // oxidoreductase activity // inferred from electronic annotation /// 0020037 // heme binding // inferred from electronic annotation /// 0046872 // metal ion bindi…	2.71081	1.43872	6.5939	1.55002	1.59839	0.99266	6.58091	1.55002	1.59839	1.34287	1.38036	1.49709	4.65756192377177e-06	3.20809178186198e-06	0.000521538	0.000890177	0.000229493	0.00654706	1.76198008741551e-07	1.16546088038725e-07	1.14608634774705e-06	6.48282816448377e-05	1.60802383791287e-05	0.00027617
193272_s_at	0	1	1	0	1	0	F15B9.1	Fatty Acid/Retinol binding protein /// locus:far-3	far-3 /// WBGene00001387	---	---	0008289 // lipid binding // inferred from electronic annotation	2.60481	1.38118	11.1277	1.03947	1.97169	2.4447	11.4604	1.03947	1.97169	-0.179934	1.81862	0.943742	0.0211022	0.000178257	1.82284190667344e-05	0.152019	0.00341121	0.000684312	0.00969332	4.22552239466297e-05	0.618311	0.0911137	0.00110113	0.763782
189304_at	1	1	0	1	1	1	K09D9.2	CYtochrome P450 family /// locus:cyp-35A3	cyp-35A3 /// WBGene00019565	0009410 // response to xenobiotic stimulus // inferred from genetic interaction /// 0019915 // lipid storage // inferred from mutant phenotype /// 0055114 // oxidation reduction // inferred from electronic annotation	---	0004497 // monooxygenase activity // inferred from electronic annotation /// 0005506 // iron ion binding // inferred from electronic annotation /// 0009055 // electron carrier activity // inferred from electronic annotation /// 0016491 // oxidoreductase activity // inferred from electronic annotation /// 0020037 // heme binding // inferred from electronic annotation /// 0046872 // metal ion bindi…	2.58189	1.36843	6.42871	1.53077	1.41774	0.776897	6.45766	1.53077	1.41774	1.53665	1.2418	1.49505	2.98550331375901e-06	7.51459707279881e-06	0.00262813	0.000680189	0.000393487	0.0200921	7.26683400661759e-08	2.04690523452245e-07	6.8962280982161e-08	3.58182604369293e-05	2.51038306262503e-05	6.66046330010834e-05
189457_at	1	1	1	1	1	1	B0213.15	CYtochrome P450 family	cyp-34A9	0008340 // determination of adult lifespan // inferred from mutant phenotype /// 0055114 // oxidation reduction // inferred from electronic annotation	0016021 // integral to membrane // inferred from electronic annotation	0004497 // monooxygenase activity // inferred from electronic annotation /// 0005506 // iron ion binding // inferred from electronic annotation /// 0009055 // electron carrier activity // inferred from electronic annotation /// 0016491 // oxidoreductase activity // inferred from electronic annotation /// 0020037 // heme binding // inferred from electronic annotation /// 0046872 // metal ion bindi…	2.52224	1.3347	9.13069	1.20019	1.72882	1.39823	9.08037	1.20019	1.72882	0.751955	1.44242	1.22699	3.6317946972913e-06	3.07839913946002e-08	5.32234952990917e-07	0.000750407	1.38810470326732e-05	7.57271438304123e-05	9.1073546135377e-07	6.37845183220543e-09	0.000187977	0.000203965	2.3468146705493e-06	0.00466843
180592_s_at	1	1	0	1	1	0	F56A4.2	C-type LECtin /// hypothetical protein /// status:Predicted /// locus:clec-209	clec-209 /// F56A4.2 /// WBGene00018910 /// WBGene00021224	---	---	0005488 // binding // inferred from electronic annotation	2.51834	1.33247	11.4211	1.34945	2.03428	0.811668	11.5339	1.34945	2.03428	0.415699	1.39847	1.26648	5.03230970252425e-05	3.67570383468869e-07	0.00453463	0.00390579	5.96601616934198e-05	0.0294414	4.32311568368974e-06	1.96427883897239e-08	0.0527965	0.000552108	5.51890925429825e-06	0.162977
190094_s_at	1	1	1	1	1	1	M02D8.4	hypothetical protein	M02D8.4	0006529 // asparagine biosynthetic process // inferred from electronic annotation	0016021 // integral to membrane // inferred from electronic annotation	0004066 // asparagine synthase (glutamine-hydrolyzing) activity // inferred from electronic annotation /// 0005515 // protein binding // inferred from physical interaction	2.51305	1.32944	8.06663	1.50015	1.3536	1.18149	8.07057	1.50015	1.3536	1.08766	1.34508	1.3138	4.00384401616676e-07	1.49510213890548e-06	7.83515406350833e-06	0.000214141	0.000136072	0.000398325	8.0459041096146e-08	3.19400608021408e-07	5.06261535807851e-06	3.76767746078407e-05	3.40392937638263e-05	0.000620894
184456_at	0	1	1	1	1	0	H17B01.3	LIPaSe related /// locus:lips-14	lips-14 /// WBGene00019208	---	---	---	2.49461	1.31882	6.20308	1.3301	1.95018	1.27708	6.29816	1.3301	1.95018	0.0752647	1.51912	1.11851	0.000319899	5.24128748796319e-06	0.000465939	0.0134712	0.000318013	0.00609995	7.95769413370174e-06	5.85919955599651e-08	0.719865	0.000842262	1.02821456757357e-05	0.837786
192059_at	1	1	0	0	1	0	Y51A2D.4	H(+)MyoInositol coTransporter /// locus:hmit-1.1	hmit-1.1 /// WBGene00013073	0006810 // transport // inferred from electronic annotation /// 0055085 // transmembrane transport // inferred from electronic annotation	0016020 // membrane // inferred from electronic annotation /// 0016021 // integral to membrane // inferred from electronic annotation	0005215 // transporter activity // inferred from electronic annotation /// 0022891 // substrate-specific transmembrane transporter activity // inferred from electronic annotation	2.40371	1.26526	5.68012	1.15505	2.01663	0.681079	5.76282	1.15505	2.01663	0.567137	1.28425	1.24627	9.21717813885143e-05	1.12122553624092e-07	0.00759241	0.00589668	2.9056844829023e-05	0.0421984	0.000518562	1.14534893383901e-06	0.0495113	0.0148635	7.72809808758282e-05	0.156015
181827_at	1	1	1	1	1	0	F45E1.3	hypothetical protein	F45E1.3	---	---	---	2.37626	1.2487	8.17965	1.31893	1.6065	1.12142	8.16312	1.31893	1.6065	0.519903	1.34895	1.14844	2.01044824759019e-06	1.57105546149174e-07	1.40073765156397e-05	0.000555525	3.53256441267775e-05	0.000580414	2.49121208696447e-07	1.67791123418069e-08	0.00406727	7.61921974328608e-05	4.89221930222532e-06	0.0304071
188128_at	1	1	0	1	1	1	C50B6.7	hypothetical protein /// amylase	amylase /// WBGene00008220	0005975 // carbohydrate metabolic process // inferred from electronic annotation /// 0008152 // metabolic process // inferred from electronic annotation	---	0003824 // catalytic activity // inferred from electronic annotation /// 0016787 // hydrolase activity // inferred from electronic annotation /// 0016798 // hydrolase activity, acting on glycosyl bonds // inferred from electronic annotation /// 0043169 // cation binding // inferred from electronic annotation	2.36901	1.24428	7.20774	1.25884	1.52217	0.674851	7.2395	1.25884	1.52217	1.22883	1.15195	1.33661	4.0987328347993e-06	3.73140075171966e-07	0.00211131	0.000813891	5.96601616934198e-05	0.0172354	6.05472365271763e-07	4.7658027959944e-08	8.26316824795878e-07	0.000147424	8.90899538754657e-06	0.000259119
188162_at	0	1	1	1	1	0	C09H5.2	hypothetical protein	ATPase	0006754 // ATP biosynthetic process // inferred from electronic annotation /// 0006810 // transport // inferred from electronic annotation /// 0006811 // ion transport // inferred from electronic annotation /// 0006812 // cation transport // inferred from electronic annotation /// 0008152 // metabolic process // inferred from electronic annotation /// 0018991 // oviposition // inferred from mutan…	0016020 // membrane // inferred from electronic annotation /// 0016021 // integral to membrane // inferred from electronic annotation	0000166 // nucleotide binding // inferred from electronic annotation /// 0003824 // catalytic activity // inferred from electronic annotation /// 0005524 // ATP binding // inferred from electronic annotation /// 0015662 // ATPase activity, coupled to transmembrane movement of ions, phosphorylative mechanism // inferred from electronic annotation /// 0016787 // hydrolase activity // inferred from …	2.3602	1.23891	9.25556	1.04961	1.88474	1.60425	9.4377	1.04961	1.88474	-0.0394846	1.51287	0.964955	0.000480725	7.30226481981723e-07	5.40358706877234e-06	0.0166926	8.58858685346196e-05	0.000322643	0.000266239	3.14196516303395e-07	0.863344	0.00959345	3.37172136558081e-05	0.923334
188163_s_at	0	1	1	0	1	0	C09H5.2	hypothetical protein	ATPase	0006754 // ATP biosynthetic process // inferred from electronic annotation /// 0006810 // transport // inferred from electronic annotation /// 0006811 // ion transport // inferred from electronic annotation /// 0006812 // cation transport // inferred from electronic annotation /// 0008152 // metabolic process // inferred from electronic annotation /// 0018991 // oviposition // inferred from mutan…	0016020 // membrane // inferred from electronic annotation /// 0016021 // integral to membrane // inferred from electronic annotation	0000166 // nucleotide binding // inferred from electronic annotation /// 0003824 // catalytic activity // inferred from electronic annotation /// 0005524 // ATP binding // inferred from electronic annotation /// 0015662 // ATPase activity, coupled to transmembrane movement of ions, phosphorylative mechanism // inferred from electronic annotation /// 0016787 // hydrolase activity // inferred from …	2.35295	1.23447	8.67899	1.1417	1.85475	1.52875	8.88877	1.1417	1.85475	-0.114807	1.5084	0.960546	0.000691424	4.23752102243123e-06	3.9129089012227e-05	0.0208108	0.000267734	0.00110844	0.000352196	1.67014461285328e-06	0.655989	0.0114317	0.000100034	0.792685
188078_at	1	1	0	1	1	1	F46B6.8	hypothetical protein /// locus:lipl-2	lipase /// WBGene00009773	0006629 // lipid metabolic process // inferred from electronic annotation	---	---	2.3436	1.22872	7.79555	1.3177	1.65524	0.583385	7.75691	1.3177	1.65524	0.843098	1.18544	1.27201	3.20012994890484e-06	1.72249343008814e-07	0.00709045	0.000699	3.81694558638372e-05	0.0401976	3.45545707178956e-06	1.85764400306482e-07	0.000424027	0.000460041	2.35296498191481e-05	0.00731304
191776_at	0	1	0	0	1	0	T19H12.1	UDP-GlucuronosylTransferase	ugt-9	0005975 // carbohydrate metabolic process // inferred from electronic annotation /// 0008152 // metabolic process // inferred from electronic annotation /// 0030259 // lipid glycosylation // inferred from electronic annotation	0016021 // integral to membrane // inferred from electronic annotation	0016740 // transferase activity // inferred from electronic annotation /// 0016758 // transferase activity, transferring hexosyl groups // inferred from electronic annotation /// 0030246 // carbohydrate binding // inferred from electronic annotation	2.33335	1.2224	7.66654	1.214	1.81672	0.335757	7.47831	1.214	1.81672	0.937221	1.12216	1.32265	0.00144029	3.00571457285155e-05	0.303524	0.0327221	0.00104261	0.503458	0.0005979	9.16729519866629e-06	0.00462671	0.0162951	0.000355935	0.0329364
182286_at	1	1	1	1	1	0	F45E1.4	hypothetical protein /// status:Partially_confirmed	F45E1.4 /// WBGene00018465	0008152 // metabolic process // inferred from electronic annotation	---	0003824 // catalytic activity // inferred from electronic annotation	2.32614	1.21794	6.02395	1.51489	1.28373	1.09954	6.05052	1.51489	1.28373	0.610855	1.29939	1.13649	1.42289899278368e-05	8.68393921992362e-05	0.000395969	0.00190843	0.00208113	0.00545829	8.95089447643206e-08	8.00717997477348e-07	0.00194934	3.94123498061752e-05	6.09531783991008e-05	0.0192604
178297_at	0	1	1	1	1	0	T24B8.5	hypothetical protein /// status:Confirmed	T24B8.5 /// WBGene00011979	---	---	---	2.27523	1.18601	11.1971	1.04665	1.291	1.76749	11.2855	1.04665	1.291	0.673307	1.36838	1.00365	0.0018152	0.000294357	1.06073937290853e-05	0.0367608	0.00481054	0.00048559	2.72847185173452e-05	2.30327768127359e-06	0.00183061	0.00196398	0.00012783	0.0185254
193588_s_at	1	1	1	1	1	1	F28D1.5	THaumatiN family /// THaumatiN family /// locus:thn-1 /// locus:thn-2	thn-1 /// thn-2 /// WBGene00009213 /// WBGene00009215	0000003 // reproduction // inferred from mutant phenotype /// 0006952 // defense response // inferred from mutant phenotype /// 0008340 // determination of adult lifespan // inferred from mutant phenotype	---	---	2.27115	1.18342	12.2149	1.16098	1.1377	1.2899	12.2088	1.16098	1.1377	1.21326	1.19619	1.17065	5.20077392427081e-07	6.75730377930244e-07	1.29376781182296e-07	0.000265066	8.19993450678844e-05	4.24389807659498e-05	1.76786970692951e-09	2.37171911706268e-09	9.29784667373784e-10	2.73188905811817e-06	1.37284258536717e-06	2.05256606641816e-06
185902_at	1	1	0	1	1	0	F21C10.9	hypothetical protein /// status:Confirmed	F21C10.9 /// WBGene00017658	0008152 // metabolic process // inferred from electronic annotation	---	0008080 // N-acetyltransferase activity // inferred from electronic annotation	2.25386	1.1724	6.47852	1.48572	1.26418	0.601347	6.42023	1.48572	1.26418	0.933216	1.11708	1.22771	8.84902890037691e-06	5.40695997565867e-05	0.0196776	0.00139477	0.00152776	0.0820704	6.77824144842661e-06	4.2571766562349e-05	0.00082195	0.000769601	0.00110379	0.0110331
173144_at	1	1	1	1	1	0	AU113368	C-type LECtin /// locus:clec-85	clec-85 /// WBGene00021872	---	---	0005488 // binding // inferred from electronic annotation /// 0005529 // sugar binding // inferred from electronic annotation	2.24754	1.16835	8.97915	1.15451	1.43417	1.27102	9.0774	1.15451	1.43417	0.561728	1.28656	1.05013	0.000107722	1.00137039208601e-05	3.90767979497486e-05	0.00654522	0.000493902	0.00110844	6.81011367269436e-06	4.52913006404993e-07	0.00580647	0.000769601	4.26760041949777e-05	0.0380362
190620_s_at	1	1	1	1	1	1	T08B1.3	ALdehyde deHydrogenase /// locus:alh-5	alh-5 /// WBGene00000111	0006081 // cellular aldehyde metabolic process // inferred from electronic annotation /// 0008152 // metabolic process // inferred from electronic annotation /// 0008218 // bioluminescence // inferred from electronic annotation /// 0055114 // oxidation reduction // inferred from electronic annotation	---	0003995 // acyl-CoA dehydrogenase activity // inferred from electronic annotation /// 0004030 // aldehyde dehydrogenase [NAD(P)+] activity // inferred from electronic annotation /// 0016491 // oxidoreductase activity // inferred from electronic annotation	2.22764	1.15552	7.75989	1.17759	1.16437	0.885091	7.72153	1.17759	1.16437	1.36406	1.07569	1.23534	1.95543265109281e-05	2.22035198040777e-05	0.000371224	0.00241117	0.000838857	0.00521724	7.00420023883319e-06	8.00568956151617e-06	1.14920944390542e-06	0.000783244	0.000323008	0.00027617
191303_at	1	1	1	1	1	0	Y53F4B.32	Glutathione S-Transferase /// locus:gst-29	gst-29 /// WBGene00001777	---	---	---	2.22586	1.15436	5.56779	1.44894	1.42527	0.952967	5.63023	1.44894	1.42527	0.224789	1.27573	1.033	2.30052753754853e-06	2.81834724588978e-06	0.000237627	0.000608508	0.000214391	0.00380133	3.85776964426274e-08	4.84278530093776e-08	0.149874	2.292850550492e-05	8.90899538754657e-06	0.32194
184352_at	1	1	1	1	1	0	C17H12.6	hypothetical protein /// status:Partially_confirmed	C17H12.6 /// WBGene00015932	---	---	---	2.20222	1.13896	5.9206	1.03	1.6905	1.18425	6.07424	1.03	1.6905	0.208487	1.30159	0.976331	1.56247298028783e-05	2.80057070033956e-08	2.99236443956202e-06	0.00202459	1.38810470326732e-05	0.000213224	9.37766842437415e-07	9.98959064428946e-10	0.139832	0.000204103	9.08053789565912e-07	0.307993
187084_at	1	1	1	1	1	0	Y45G12C.2	Glutathione S-Transferase /// locus:gst-10	gst-10 /// WBGene00001758	0006749 // glutathione metabolic process // traceable author statement /// 0006950 // response to stress // inferred from mutant phenotype /// 0008340 // determination of adult lifespan // inferred from mutant phenotype /// 0010225 // response to UV-C // inferred from mutant phenotype /// 0042542 // response to hydrogen peroxide // inferred from mutant phenotype	---	0004364 // glutathione transferase activity // traceable author statement /// 0004364 // glutathione transferase activity // inferred from electronic annotation /// 0016740 // transferase activity // inferred from electronic annotation	2.19497	1.1342	7.50889	1.56753	1.50631	1.22595	7.65856	1.56753	1.50631	-0.56842	1.43326	0.835138	2.90608062395372e-05	4.49078959075558e-05	0.000356658	0.00290418	0.00134636	0.00509127	7.53701024892429e-06	1.20177865934986e-05	0.0319163	0.000817622	0.000428893	0.115983
191652_at	1	1	1	1	1	0	F22B8.6	hypothetical protein /// locus:cth-1	F22B8.6 /// WBGene00009048	0006520 // cellular amino acid metabolic process // inferred from electronic annotation /// 0008152 // metabolic process // inferred from electronic annotation /// 0009058 // biosynthetic process // inferred from electronic annotation	---	0003824 // catalytic activity // inferred from electronic annotation /// 0016769 // transferase activity, transferring nitrogenous groups // inferred from electronic annotation /// 0030170 // pyridoxal phosphate binding // inferred from electronic annotation	2.18318	1.12643	8.02227	1.3834	1.18537	1.15154	8.09375	1.3834	1.18537	0.4695	1.2401	1.01276	2.82868216509391e-08	2.30411657227695e-07	3.37610337019584e-07	2.72612553575553e-05	4.34937560371784e-05	6.88274940403926e-05	4.99869470671588e-08	3.99055039838947e-07	0.00504294	2.75874390367431e-05	3.9784500197621e-05	0.0346349
173398_s_at	1	1	1	1	1	0	AV198760	CaeNaCin (Caenorhabditis bacteriocin) /// locus:cnc-7	cnc-7 /// WBGene00010005	---	0016021 // integral to membrane // inferred from electronic annotation	---	2.17478	1.12087	9.484	1.33295	1.54835	1.22667	9.47384	1.33295	1.54835	-0.264049	1.36932	0.872417	4.84587310706015e-05	9.00099879191675e-06	0.000115507	0.00383904	0.000455713	0.0023299	2.36788610554754e-05	4.11674967200051e-06	0.262108	0.00181143	0.000195742	0.457409
183052_at	1	1	1	1	1	1	C32H11.1	hypothetical protein /// status:Partially_confirmed	C32H11.1 /// WBGene00007864	0008340 // determination of adult lifespan // inferred from mutant phenotype	---	---	2.17401	1.12036	4.78056	1.35155	0.565238	0.964568	4.84125	1.35155	0.565238	1.92401	0.960452	1.28027	1.23743193540523e-09	8.65515304576594e-05	1.40479556342042e-07	3.23371845491123e-06	0.00207883	4.29586483293965e-05	1.22485350535117e-08	0.000422497	7.01623059291393e-11	1.18297882613698e-05	0.00560082	3.40403495133423e-07
177183_s_at	1	1	1	1	1	0	Y73B6BL.E	locus:acp-6 /// hypothetical protein	WBGene00022245 /// Y73B6BL.24	---	---	0003993 // acid phosphatase activity // inferred from electronic annotation	2.16405	1.11373	10.0852	1.35002	1.62973	1.16684	10.2349	1.35002	1.62973	-0.443952	1.3822	0.845267	2.95658505549793e-06	2.6805581753721e-07	1.65970547261069e-05	0.000680189	4.89544796021435e-05	0.000657433	3.17593511122191e-07	2.45919024355803e-08	0.0144186	8.92322277703856e-05	6.03204235455591e-06	0.0695846
191623_at	1	1	1	1	1	0	T03D3.1	UDP-GlucuronosylTransferase /// locus:ugt-53	ugt-53 /// WBGene00020182	0005975 // carbohydrate metabolic process // inferred from electronic annotation /// 0008152 // metabolic process // inferred from electronic annotation /// 0030259 // lipid glycosylation // inferred from electronic annotation	0016021 // integral to membrane // inferred from electronic annotation	0016758 // transferase activity, transferring hexosyl groups // inferred from electronic annotation /// 0030246 // carbohydrate binding // inferred from electronic annotation	2.16022	1.11118	6.08397	1.43514	1.28766	1.03463	6.06229	1.43514	1.28766	0.186873	1.25247	0.969888	3.40645381973456e-10	1.66374536114463e-09	3.6915063326764e-08	2.60423394518707e-06	2.31260605199104e-06	2.82215659133111e-05	2.46474822914465e-09	1.16301218939406e-08	0.142709	3.46252312590657e-06	3.9937838583792e-06	0.31201
183287_at	1	1	1	1	1	0	Y4C6B.2	hypothetical protein	Y4C6B.2	0006865 // amino acid transport // inferred from electronic annotation /// 0040011 // locomotion // inferred from mutant phenotype	0016020 // membrane // inferred from electronic annotation /// 0016021 // integral to membrane // inferred from electronic annotation	---	2.11545	1.08097	6.94149	1.2986	1.17298	1.1896	6.90672	1.2986	1.17298	0.353024	1.2204	0.941537	3.09625714837132e-06	1.04346979855401e-05	8.85332771503064e-06	0.000686113	0.00050811	0.000431635	7.08614329575537e-07	2.56077975102626e-06	0.0487899	0.000163436	0.000137663	0.154437
193595_at	1	1	0	1	1	1	F28D1.3	THaumatiN family /// locus:thn-1	thn-1 /// WBGene00009213	0000003 // reproduction // inferred from mutant phenotype /// 0006952 // defense response // inferred from mutant phenotype /// 0008340 // determination of adult lifespan // inferred from mutant phenotype	---	---	2.11048	1.07757	7.21393	1.07731	1.2621	0.563499	7.25705	1.07731	1.2621	1.22312	0.967637	1.18751	2.64303353391018e-06	3.52724753541742e-07	0.00193342	0.000654524	5.85506589711312e-05	0.0162966	4.44666364981486e-07	5.31444377436607e-08	8.16452983441356e-08	0.000114524	9.43955168336539e-06	7.42155761948193e-05
172240_x_at	1	1	1	1	1	0	F53H2.2	CaeNaCin (Caenorhabditis bacteriocin) /// locus:cnc-7	cnc-7 /// WBGene00010005	---	0016021 // integral to membrane // inferred from electronic annotation	---	2.10197	1.07174	8.04629	1.38537	1.40473	1.0343	8.07749	1.38537	1.40473	-0.184039	1.2748	0.868686	4.55033951678031e-05	3.9155413325084e-05	0.000782645	0.00370078	0.00123628	0.00870935	2.67458227885547e-05	2.29035387117136e-05	0.451902	0.00194954	0.000692619	0.63561
187085_s_at	0	1	0	1	1	0	Y45G12C.2	hypothetical protein /// Glutathione S-Transferase /// locus:gst-10 /// status:Confirmed	F56A4.3 /// gst-10 /// WBGene00001758 /// WBGene00018911	0006749 // glutathione metabolic process // traceable author statement /// 0006950 // response to stress // inferred from mutant phenotype /// 0008340 // determination of adult lifespan // inferred from mutant phenotype /// 0010225 // response to UV-C // inferred from mutant phenotype /// 0042542 // response to hydrogen peroxide // inferred from mutant phenotype	---	0004364 // glutathione transferase activity // traceable author statement /// 0004364 // glutathione transferase activity // inferred from electronic annotation /// 0016740 // transferase activity // inferred from electronic annotation	2.10109	1.07114	7.6501	1.37732	1.36851	1.10798	7.78466	1.37732	1.36851	-0.172799	1.2846	0.857677	0.00045054	0.000477611	0.00273781	0.0161393	0.00677428	0.0205238	9.49753522000886e-06	1.02375412022984e-05	0.436964	0.000923053	0.000383728	0.623031
182091_s_at	1	1	1	1	1	1	T04A11.4	hypothetical protein /// hypothetical protein /// status:Predicted /// status:Predicted	T04A11.1 /// T04A11.4 /// WBGene00011416 /// WBGene00011419	0009058 // biosynthetic process // inferred from electronic annotation	---	0003824 // catalytic activity // inferred from electronic annotation	2.07257	1.05142	6.79374	0.934817	1.46492	0.813692	6.88161	0.934817	1.46492	0.695365	1.07114	1.0317	1.53274393755414e-05	5.17978378072287e-08	7.02609165047623e-05	0.00200305	1.75997542238339e-05	0.00166042	6.46886389487131e-06	1.82591603116557e-08	0.000165185	0.000745995	5.22516304251879e-06	0.00431184
191541_at	0	1	1	1	1	0	C54D10.1	CaDmium Responsive /// locus:cdr-2	cdr-2 /// WBGene00008296	---	0016021 // integral to membrane // inferred from electronic annotation	---	2.07059	1.05004	9.06944	1.00951	1.33176	1.78766	9.23529	1.00951	1.33176	-0.169963	1.37631	0.723769	0.000549572	3.46915102522066e-05	1.05481527208089e-06	0.0181924	0.00114812	0.000117724	5.04543500366281e-05	2.0095640564369e-06	0.370155	0.00309393	0.000116306	0.563915
173335_s_at	1	1	1	1	1	1	AV202733	Downstream Of DAF-16 (regulated by DAF-16) /// locus:dod-3	dod-3 /// WBGene00016052	0008340 // determination of adult lifespan // inferred from mutant phenotype	0016021 // integral to membrane // inferred from electronic annotation	---	2.06115	1.04345	10.368	1.35418	0.865636	0.781077	10.3402	1.35418	0.865636	1.04	1.0003	1.0866	1.44322396654949e-06	0.000218021	0.000567779	0.000479715	0.00390706	0.00696179	2.4012082460806e-07	5.35605632429105e-05	6.72079795141574e-06	7.61921974328608e-05	0.00129608	0.000719622
173620_s_at	1	0	0	1	1	1	CEK112A7R	UDP-GlucuronosylTransferase /// locus:ugt-51	ugt-51 /// WBGene00015369	0005975 // carbohydrate metabolic process // inferred from electronic annotation /// 0008152 // metabolic process // inferred from electronic annotation /// 0030259 // lipid glycosylation // inferred from electronic annotation	0016021 // integral to membrane // inferred from electronic annotation	0016740 // transferase activity // inferred from electronic annotation /// 0016758 // transferase activity, transferring hexosyl groups // inferred from electronic annotation /// 0030246 // carbohydrate binding // inferred from electronic annotation	2.04311	1.03077	6.35849	1.2911	0.919318	0.781106	6.24859	1.2911	0.919318	0.982662	0.997173	1.06436	8.00101180842782e-05	0.00179771	0.00587459	0.00533755	0.0162151	0.0351555	9.19195076214037e-06	0.000335435	0.000176655	0.000915472	0.00475549	0.00452132
182881_at	1	1	1	1	1	0	C03E10.6	C-type LECtin /// locus:clec-222	clec-222 /// WBGene00007283	0009792 // embryo development ending in birth or egg hatching // inferred from mutant phenotype	---	0005488 // binding // inferred from electronic annotation	2.04248	1.03032	7.805	1.02349	1.0956	1.43755	7.90487	1.02349	1.0956	0.506185	1.18555	0.875091	7.75997686720996e-05	3.75293160916718e-05	1.53961440161572e-06	0.00521318	0.00120551	0.000145313	1.42276597728561e-05	6.41132778743107e-06	0.00786922	0.00123249	0.000274444	0.0465021
179164_at	0	1	1	0	1	0	C06G8.1	hypothetical protein /// status:Confirmed	C06G8.1 /// WBGene00007384	---	0016020 // membrane // inferred from electronic annotation /// 0016021 // integral to membrane // inferred from electronic annotation	---	2.04132	1.0295	8.5986	0.71196	1.60471	1.0573	8.62366	0.71196	1.60471	0.486357	1.12466	0.934342	0.00145963	2.03386970550333e-07	3.33004902909395e-05	0.0330144	4.14638237295279e-05	0.00100625	0.00139315	1.84003515615621e-07	0.0180178	0.0277258	2.349922584139e-05	0.0808683
189633_at	0	1	0	0	1	0	B0213.16	CYtochrome P450 family /// locus:cyp-34A10	cyp-34A10 /// WBGene00015045	0055114 // oxidation reduction // inferred from electronic annotation	---	0004497 // monooxygenase activity // inferred from electronic annotation /// 0005506 // iron ion binding // inferred from electronic annotation /// 0009055 // electron carrier activity // inferred from electronic annotation /// 0016491 // oxidoreductase activity // inferred from electronic annotation /// 0020037 // heme binding // inferred from electronic annotation /// 0046872 // metal ion bindi…	2.03547	1.02536	6.41761	1.04469	1.42906	0.656182	6.30955	1.04469	1.42906	0.548514	1.04331	1.00742	0.000634995	2.78258102131827e-05	0.017151	0.0200601	0.000983308	0.0746482	0.000292367	1.05450369780053e-05	0.0279198	0.0101073	0.000389707	0.106921
193924_at	1	1	1	1	1	0	ZK455.7	P-GlycoProtein related /// locus:pgp-3	pgp-3 /// WBGene00003997	0006810 // transport // inferred from electronic annotation /// 0010038 // response to metal ion // inferred from genetic interaction /// 0055085 // transmembrane transport // inferred from electronic annotation	0005886 // plasma membrane // inferred from electronic annotation /// 0016020 // membrane // inferred from electronic annotation /// 0016021 // integral to membrane // inferred from electronic annotation	0000166 // nucleotide binding // inferred from electronic annotation /// 0005524 // ATP binding // inferred from electronic annotation /// 0008559 // xenobiotic-transporting ATPase activity // inferred from electronic annotation /// 0016787 // hydrolase activity // inferred from electronic annotation /// 0016887 // ATPase activity // inferred from electronic annotation /// 0017111 // nucleoside-t…	2.01986	1.01425	7.41173	0.906313	1.31663	1.01595	7.29554	0.906313	1.31663	0.623667	1.07963	0.948871	2.13519909971292e-05	2.1383422568868e-07	5.67696887688726e-06	0.00257065	4.26815394501235e-05	0.000331301	2.39103895933701e-05	2.4138044071888e-07	0.000957851	0.00181443	2.82579693214307e-05	0.0121624
176691_at	0	1	0	0	1	-1	C45B2.1	hypothetical protein /// status:Confirmed	C45B2.1 /// WBGene00016658	---	0016021 // integral to membrane // inferred from electronic annotation	---	2.01155	1.00831	7.64157	1.18	2.27238	0.600546	7.7856	1.18	2.27238	-1.45546	1.35098	0.665644	0.00235174	3.30110341408055e-06	0.0847506	0.0424535	0.000233675	0.21941	0.00307516	5.0217252019174e-06	0.000555512	0.0451286	0.000229588	0.00859154
178927_at	1	1	1	1	1	1	K08D8.5	hypothetical protein /// status:Confirmed	K08D8.5 /// WBGene00010659	---	---	---	1.9897	0.992551	7.89728	1.12176	0.949921	0.914626	7.89148	1.12176	0.949921	0.897321	0.995435	0.989667	3.79591518438394e-05	0.000210993	0.000303242	0.00341409	0.00381784	0.00452348	2.23443107164286e-05	0.00013176	0.000231273	0.00175272	0.00248805	0.00510455
184868_at	1	1	1	1	1	0	F12A10.1	hypothetical protein /// hypothetical protein /// status:Confirmed /// status:Confirmed	F12A10.1 /// F12A10.9 /// WBGene00017390 /// WBGene00077704	---	0016021 // integral to membrane // inferred from electronic annotation	---	1.98172	0.986752	6.69826	0.896567	1.42437	0.985034	6.81327	0.896567	1.42437	0.2936	1.10199	0.871513	7.06307413129802e-05	2.8071241066295e-07	2.55149833748913e-05	0.00486461	5.04952089298412e-05	0.000831821	2.71281797473016e-05	8.43666191430662e-08	0.0758264	0.00196398	1.31688622789677e-05	0.207425
178599_at	1	0	1	1	0	0	T22G5.7	SaPosin-like Protein family /// locus:spp-12	spp-12 /// WBGene00004997	0008340 // determination of adult lifespan // inferred from mutant phenotype	---	---	1.97859	0.984474	6.97138	1.81148	0.635165	1.16907	7.09879	1.81148	0.635165	-0.15551	1.20524	0.763711	3.41244327688134e-06	0.0271722	0.000384663	0.00072467	0.105317	0.00533711	6.72128307630046e-07	0.0138815	0.508577	0.000159791	0.0652407	0.682327
188100_s_at	0	1	1	1	1	1	F25H8.5A	Dauer Up-Regulated	dur-1	0019915 // lipid storage // inferred from mutant phenotype	---	---	1.977	0.983309	6.78085	0.761012	1.17072	1.35446	6.64235	0.761012	1.17072	0.681928	1.0954	0.87122	0.00092602	1.20521884501996e-05	2.09695487166599e-06	0.0251489	0.000560115	0.000174369	0.000179552	1.37088968814587e-06	0.000506382	0.00728248	8.79019018710297e-05	0.00820851
180946_at	1	0	1	1	0	1	C45G7.3	Invertebrate LYSozyme /// locus:ilys-3	ilys-3 /// WBGene00016670	---	---	0003796 // lysozyme activity // inferred from electronic annotation	1.96621	0.975415	7.86604	1.44329	0.411401	1.0046	8.12862	1.44329	0.411401	1.13851	0.953096	0.997734	1.63672285549807e-06	0.0521702	0.000103114	0.000506477	0.163997	0.00213636	3.79114849556167e-07	0.0321649	7.37409867388729e-06	0.000104615	0.116704	0.000769946
180562_at	0	1	1	1	1	1	B0218.8	C-type LECtin /// locus:clec-52	clec-52 /// WBGene00015052	---	---	0005488 // binding // inferred from electronic annotation /// 0005529 // sugar binding // inferred from electronic annotation	1.96124	0.971767	6.57211	0.861345	1.12981	0.833626	6.57516	0.861345	1.12981	1.01467	0.941593	1.00194	0.000347777	2.12110052944805e-05	0.000469996	0.0141048	0.000823138	0.00614734	2.87911619425474e-05	1.13104680875155e-06	4.2957213277066e-06	0.00202232	7.69958869411354e-05	0.000553182
174404_s_at	0	1	1	0	1	0	C57239	LIPaSe related /// locus:lips-10	lips-10 /// WBGene00008803	---	---	---	1.95888	0.970032	8.42613	0.923228	1.19335	0.931164	8.46806	0.923228	1.19335	0.655871	1.01591	0.924149	0.00101587	9.14823614090491e-05	0.000945012	0.0266425	0.00216192	0.00997875	0.00105901	9.58448137278046e-05	0.0120054	0.0231797	0.00200332	0.061519
179110_at	1	1	1	1	1	0	C39E9.8	hypothetical protein	C39E9.8	---	---	---	1.95308	0.965751	10.5351	0.919706	1.3921	0.71705	10.5987	0.919706	1.3921	0.453842	1.00962	0.921883	5.12236677243417e-05	3.56128926377711e-07	0.00058949	0.00394676	5.85506589711312e-05	0.00713078	8.75670612297099e-05	6.812750798707e-07	0.0207423	0.00451058	5.42667206661955e-05	0.0883005
186443_at	0	1	0	0	1	0	F42A10.7	hypothetical protein /// status:Confirmed	F42A10.7 /// WBGene00018343	---	---	---	1.95064	0.963945	7.20558	0.802741	2.17037	-0.927927	7.46858	0.802741	2.17037	0.765381	0.681727	1.24616	0.0444294	2.27323880994481e-05	0.022682	0.230142	0.000849824	0.0899633	0.0555037	4.10089180308368e-05	0.0665194	0.254823	0.00108281	0.19018
173204_s_at	1	1	0	1	1	0	AU115657	UDP-GlucuronosylTransferase /// locus:ugt-46	ugt-46 /// WBGene00015141	0005975 // carbohydrate metabolic process // inferred from electronic annotation /// 0008152 // metabolic process // inferred from electronic annotation /// 0030259 // lipid glycosylation // inferred from electronic annotation	0016020 // membrane // inferred from electronic annotation /// 0016021 // integral to membrane // inferred from electronic annotation	0005515 // protein binding // inferred from physical interaction /// 0015020 // glucuronosyltransferase activity // inferred from electronic annotation /// 0016740 // transferase activity // inferred from electronic annotation /// 0016757 // transferase activity, transferring glycosyl groups // inferred from electronic annotation /// 0016758 // transferase activity, transferring hexosyl groups //…	1.95047	0.963822	7.01425	1.37624	1.10464	0.836049	7.06677	1.37624	1.10464	-0.0148839	1.10564	0.822	4.44582239870352e-05	0.000402129	0.0039004	0.00367612	0.00599859	0.0263182	4.95779064735903e-05	0.000442921	0.953424	0.00307604	0.00578079	0.974293
180704_at	0	0	1	1	0	0	F56C3.9	hypothetical protein /// status:Confirmed	F56C3.9 /// WBGene00018946	---	---	0005515 // protein binding // inferred from electronic annotation	1.94739	0.961542	7.71166	1.23204	0.907922	1.23882	7.78864	1.23204	0.907922	0.25052	1.12626	0.796826	0.000359871	0.00432555	0.000341924	0.014292	0.0300216	0.00494609	0.000170258	0.00245896	0.336947	0.00701601	0.0194365	0.531908
187282_at	0	1	1	0	1	0	F22B7.9	hypothetical protein /// status:Confirmed	F22B7.9 /// WBGene00017698	---	---	---	1.9473	0.961477	8.88184	0.804608	1.39227	1.0326	8.93156	0.804608	1.39227	0.342516	1.07649	0.846463	0.00161729	6.71442943827139e-06	0.000174316	0.0348707	0.000366556	0.00309557	0.000511237	1.2575451102508e-06	0.0835937	0.0147693	8.32517867249153e-05	0.2206
182279_at	1	1	1	1	1	1	Y47H9C.1	status:Partially_confirmed /// hypothetical protein	WBGene00012947 /// Y47H9C.1	---	---	---	1.942	0.957544	7.31598	0.777061	0.875544	1.42296	7.19213	0.777061	0.875544	1.01709	1.02519	0.889899	0.000162322	4.72571903196877e-05	1.2528672198977e-07	0.00860181	0.00140186	4.24389807659498e-05	2.18243507923573e-05	5.44690944352622e-06	8.46809394231644e-07	0.00172067	0.000242175	0.000259119
175870_s_at	1	1	1	1	1	0	Y34F4.A	status:Confirmed /// hypothetical protein	WBGene00021339 /// Y34F4.4	---	---	---	1.93385	0.951475	6.04512	1.12683	1.06392	1.04323	6.07086	1.12683	1.06392	0.284118	1.07799	0.824957	9.98486562395951e-06	1.93099605342443e-05	2.40779209766016e-05	0.00148222	0.000774933	0.000810906	3.09488312567751e-06	6.20290954067545e-06	0.0976175	0.000432034	0.000267896	0.243736
177920_at	0	1	1	0	1	-1	D1086.3	hypothetical protein /// status:Confirmed	D1086.3 /// WBGene00008390	---	---	---	1.92778	0.946942	7.71171	1.15252	1.63183	1.75036	7.99056	1.15252	1.63183	-1.63741	1.51157	0.382312	0.00288614	0.000138639	6.74226001682928e-05	0.047937	0.00288015	0.00161077	0.00135491	5.02542707652007e-05	4.84413573237374e-05	0.027237	0.00123856	0.00218244
194059_at	1	1	1	1	1	1	F08A8.2	hypothetical protein /// ACYL-COENZYME A OXIDASE, PEROXISOMAL (EC 1.3.3.6) (PALMITOYL-COA OXIDASE) (AOX)	F08A8.2 /// WBGene00008565	0006631 // fatty acid metabolic process // inferred from electronic annotation /// 0006635 // fatty acid beta-oxidation // inferred from electronic annotation /// 0008152 // metabolic process // inferred from electronic annotation /// 0019915 // lipid storage // inferred from mutant phenotype /// 0055114 // oxidation reduction // inferred from electronic annotation	0005777 // peroxisome // inferred from electronic annotation	0003995 // acyl-CoA dehydrogenase activity // inferred from electronic annotation /// 0003997 // acyl-CoA oxidase activity // inferred from electronic annotation /// 0016491 // oxidoreductase activity // inferred from electronic annotation /// 0016627 // oxidoreductase activity, acting on the CH-CH group of donors // inferred from electronic annotation /// 0050660 // FAD or FADH2 binding // infer…	1.92773	0.946903	6.09074	0.843147	1.06493	0.773464	6.10706	0.843147	1.06493	1.0918	0.893847	0.99996	4.50158916192058e-05	3.04013129916278e-06	0.000111266	0.00368071	0.000222635	0.00225972	4.83787726314653e-05	3.27768130282915e-06	2.41160608081794e-06	0.00302671	0.000166408	0.000415625
190688_s_at	1	1	1	1	1	0	K09H11.7	hypothetical protein /// hypothetical protein /// status:Confirmed /// nitrophenylphosphatase /// nitrophenylphosphatase	C53A3.2 /// nitrophenylphosphatase /// WBGene00016892 /// WBGene00018424 /// WBGene00019604	0008152 // metabolic process // inferred from electronic annotation	---	0003824 // catalytic activity // inferred from electronic annotation /// 0016787 // hydrolase activity // inferred from electronic annotation /// 0016791 // phosphatase activity // inferred from electronic annotation	1.91453	0.936991	10.6829	1.15203	0.93818	1.00397	10.7071	1.15203	0.93818	0.437541	1.0314	0.842585	6.19748432364097e-06	6.25539514584671e-05	3.00646594870125e-05	0.00106471	0.00168093	0.000932431	1.16447086821652e-06	1.40232181675864e-05	0.0111974	0.000231638	0.000482078	0.0587152
176851_at	1	0	1	1	0	1	Y40B10A.6	status:Partially_confirmed /// hypothetical protein	WBGene00021491 /// Y40B10A.6	---	---	0008171 // O-methyltransferase activity // inferred from electronic annotation	1.91069	0.934095	6.92958	1.06533	0.585597	1.42612	6.86412	1.06533	0.585597	0.8766	1.02568	0.842508	1.65157987629001e-05	0.0042076	4.64966335930814e-07	0.00212207	0.029421	7.29305510700051e-05	2.44657078443264e-06	0.00124659	2.4414950498589e-05	0.000366637	0.0121845	0.00153368
193394_at	1	1	1	1	1	0	F55E10.6	hypothetical protein /// D-beta-hydroxybutyrate dehydrogenase (BDH)	F55E10.6 /// WBGene00018885	0008152 // metabolic process // inferred from electronic annotation /// 0009239 // enterobactin biosynthetic process // inferred from electronic annotation /// 0055114 // oxidation reduction // inferred from electronic annotation	0016021 // integral to membrane // inferred from electronic annotation	0003824 // catalytic activity // inferred from electronic annotation /// 0005488 // binding // inferred from electronic annotation /// 0008667 // 2,3-dihydro-2,3-dihydroxybenzoate dehydrogenase activity // inferred from electronic annotation /// 0016491 // oxidoreductase activity // inferred from electronic annotation	1.90915	0.932934	6.52433	0.94645	1.26541	0.712421	6.4896	0.94645	1.26541	0.461461	0.97476	0.891107	4.92719175565193e-05	1.66752367519023e-06	0.000777263	0.00385351	0.000146531	0.00866838	3.42356709756021e-06	7.92032782808958e-08	0.00386075	0.000460041	1.26178171059246e-05	0.0293603
177317_at	1	1	1	1	1	1	VC5.3	Nematode Polyprotein Allergen related	npa-1	0008340 // determination of adult lifespan // inferred from mutant phenotype /// 0040027 // negative regulation of vulval development // inferred from mutant phenotype	---	---	1.90736	0.931577	9.30285	0.85966	0.81741	1.09994	9.27801	0.85966	0.81741	1.13539	0.925669	0.937485	2.47662693669672e-05	4.30843749089062e-05	1.3153488935956e-06	0.00276406	0.00131752	0.000132314	5.24854054020512e-06	9.54406051589987e-06	1.50647237209115e-07	0.000638628	0.000363584	9.31180702636984e-05
178128_at	1	0	1	1	1	0	F01D5.3	hypothetical protein /// status:Confirmed	F01D5.3 /// WBGene00008494	---	---	0004872 // receptor activity // inferred from electronic annotation	1.90729	0.931525	6.99376	1.36901	0.790587	1.56705	7.1175	1.36901	0.790587	-0.297092	1.24222	0.620834	1.19778534179291e-05	0.00239039	2.37749070631074e-06	0.0016802	0.0198744	0.000189814	7.55718475111642e-07	0.000356903	0.109649	0.000171737	0.00499116	0.262454
188487_s_at	1	1	1	1	1	0	T08G5.10	MeTaLlothionein /// locus:mtl-2	mtl-2 /// WBGene00003474	0008340 // determination of adult lifespan // inferred from mutant phenotype /// 0009408 // response to heat // inferred from expression pattern /// 0040007 // growth // inferred from mutant phenotype /// 0040010 // positive regulation of growth rate // inferred from mutant phenotype /// 0046686 // response to cadmium ion // inferred from expression pattern	---	0046872 // metal ion binding // inferred from electronic annotation	1.89779	0.924323	10.6726	0.680832	1.52582	0.839443	10.7773	0.680832	1.52582	0.293199	1.01536	0.833282	0.000185955	9.30638292313857e-09	2.03881651491921e-05	0.009446	6.61840818841714e-06	0.000721609	0.000134857	5.70268639066424e-09	0.047536	0.00597117	2.22044262719578e-06	0.151991
191466_at	0	1	0	0	1	0	C35A5.2	UDP-GlucuronosylTransferase /// locus:ugt-33	ugt-33 /// WBGene00007946	0005975 // carbohydrate metabolic process // inferred from electronic annotation /// 0008152 // metabolic process // inferred from electronic annotation /// 0030259 // lipid glycosylation // inferred from electronic annotation	0016021 // integral to membrane // inferred from electronic annotation	0016758 // transferase activity, transferring hexosyl groups // inferred from electronic annotation /// 0030246 // carbohydrate binding // inferred from electronic annotation	1.89505	0.922234	5.64614	0.710854	1.40524	0.670563	5.47697	0.710854	1.40524	0.630649	0.928886	0.915582	0.00296482	3.49560341650609e-06	0.00450421	0.0487967	0.000238606	0.0292936	0.00159228	1.26065605989971e-06	0.0039331	0.0303772	8.32517867249153e-05	0.0297349
188217_at	0	1	0	0	1	1	Y80D3A.7	PaTched Related family /// locus:ptr-22	ptr-22 /// WBGene00004236	0018996 // molting cycle, collagen and cuticulin-based cuticle // inferred from mutant phenotype /// 0040011 // locomotion // inferred from mutant phenotype /// 0040018 // positive regulation of multicellular organism growth // inferred from mutant phenotype	0016020 // membrane // inferred from electronic annotation /// 0016021 // integral to membrane // inferred from electronic annotation	0008158 // hedgehog receptor activity // inferred from electronic annotation	1.89296	0.920645	8.5359	0.853357	0.951676	0.643536	8.34846	0.853357	0.951676	1.27027	0.81619	1.0251	0.00165607	0.000664382	0.0116326	0.0353152	0.00845828	0.0567198	0.00117991	0.000456549	2.41337056370584e-05	0.0246394	0.00587432	0.0015222
183028_s_at	1	1	1	1	1	0	Y22F5A.5	LYSozyme /// locus:lys-2	lys-2 /// WBGene00003091	0005975 // carbohydrate metabolic process // inferred from electronic annotation	---	0003824 // catalytic activity // inferred from electronic annotation /// 0005515 // protein binding // inferred from physical interaction /// 0043169 // cation binding // inferred from electronic annotation	1.88996	0.918359	11.1605	1.09872	1.01378	1.26649	11.2844	1.09872	1.01378	0.0186539	1.12633	0.710387	5.73663731269065e-05	0.000131938	1.18310158969997e-05	0.00423735	0.00278252	0.000519817	2.24460460504558e-06	5.98321064389082e-06	0.904742	0.000346859	0.000260447	0.946322
191373_s_at	1	1	1	1	1	1	F35B12.2	DeHydrogenases, Short chain /// hypothetical protein /// locus:dhs-20 /// status:Confirmed	dhs-20 /// F35B12.3 /// WBGene00000983 /// WBGene00009383	0008152 // metabolic process // inferred from electronic annotation /// 0055114 // oxidation reduction // inferred from electronic annotation	0016021 // integral to membrane // inferred from electronic annotation	0003824 // catalytic activity // inferred from electronic annotation /// 0005488 // binding // inferred from electronic annotation /// 0016491 // oxidoreductase activity // inferred from electronic annotation	1.88906	0.917669	7.87055	1.08349	0.799793	0.923794	7.91835	1.08349	0.799793	0.815642	0.935694	0.899644	1.1293617927361e-06	4.0664496865531e-05	7.94882655787663e-06	0.000437609	0.0012689	0.000401114	2.61822015231108e-08	1.48865686915364e-06	1.16158333279103e-06	2.02296780068316e-05	9.23538051886596e-05	0.00027617
193031_at	1	1	1	1	1	0	T07A5.3	hypothetical protein /// locus:vglu-3	T07A5.3 /// WBGene00011556	0006810 // transport // inferred from electronic annotation /// 0006811 // ion transport // inferred from electronic annotation /// 0006814 // sodium ion transport // inferred from electronic annotation /// 0055085 // transmembrane transport // inferred from electronic annotation	0016020 // membrane // inferred from electronic annotation /// 0016021 // integral to membrane // inferred from electronic annotation	0015293 // symporter activity // inferred from electronic annotation	1.88645	0.915677	5.65753	0.920633	1.3256	0.648396	5.58946	0.920633	1.3256	0.353207	0.964875	0.866479	8.21470164473176e-07	5.81049580190613e-09	5.15306542807265e-05	0.00036942	5.83942506168018e-06	0.00135444	4.66706899028461e-06	4.0632108571323e-08	0.0198012	0.000572909	8.2616838651665e-06	0.0859517
189755_at	1	1	1	1	1	1	W01A11.1	hypothetical protein /// epoxide hydrolase	W01A11.1 /// WBGene00020909	0009636 // response to toxin // inferred from electronic annotation /// 0040010 // positive regulation of growth rate // inferred from mutant phenotype	0016020 // membrane // inferred from electronic annotation	0003824 // catalytic activity // inferred from electronic annotation /// 0004301 // epoxide hydrolase activity // inferred from electronic annotation	1.87522	0.90706	11.0933	0.810198	1.05668	0.94966	11.0992	0.810198	1.05668	0.758936	0.938847	0.875273	3.08749643944113e-08	6.96755533784044e-10	3.27957223424572e-09	2.77693062112088e-05	1.32679821647761e-06	6.26808243270214e-06	7.33515810096037e-09	1.51484628921216e-10	1.84798648131573e-08	8.09644272386718e-06	2.92611496339943e-07	2.59608500870654e-05
173388_s_at	1	1	1	1	1	0	CE014	hypothetical protein /// status:Partially_confirmed	F09B12.3 /// WBGene00008607	0016042 // lipid catabolic process // inferred from electronic annotation	0005576 // extracellular region // inferred from electronic annotation /// 0016021 // integral to membrane // inferred from electronic annotation	0016787 // hydrolase activity // inferred from electronic annotation	1.87519	0.907036	7.63436	1.01844	0.861338	1.29071	7.69255	1.01844	0.861338	0.391957	1.05683	0.757244	9.62825821293906e-05	0.000487111	6.95846985289268e-06	0.00608331	0.00687078	0.000380391	1.20829209488397e-05	7.67473988135551e-05	0.0291545	0.00111141	0.00170155	0.109938
184158_at	1	1	1	1	1	0	C34G6.2	TYRosinase /// locus:tyr-4	tyr-4 /// WBGene00016419	0008152 // metabolic process // inferred from electronic annotation	---	0005515 // protein binding // inferred from physical interaction /// 0016491 // oxidoreductase activity // inferred from electronic annotation /// 0046872 // metal ion binding // inferred from electronic annotation	1.87395	0.906079	9.40699	1.00753	1.36233	0.728513	9.41437	1.00753	1.36233	-0.0317543	1.03279	0.779367	5.52403030517306e-06	1.17542163458759e-07	0.000190474	0.000993676	2.99536613214071e-05	0.00327562	3.95697798090413e-07	6.27958547467449e-09	0.799268	0.000107276	2.3468146705493e-06	0.885991
178273_at	1	1	1	1	1	0	F01D5.2	hypothetical protein /// status:Partially_confirmed	F01D5.2 /// WBGene00008493	---	---	0004872 // receptor activity // inferred from electronic annotation	1.86938	0.902563	7.97463	1.12102	1.13701	1.47997	8.13672	1.12102	1.13701	-0.580662	1.246	0.559124	0.000149934	0.000130096	7.19868904722103e-06	0.00821083	0.00276273	0.000384853	1.69838215150885e-06	1.42142247665393e-06	0.00159215	0.00029314	9.00214816874313e-05	0.0168991
190499_s_at	0	1	1	0	1	1	C35D10.14	C-type LECtin /// locus:clec-5	clec-5 /// WBGene00016450	---	0016021 // integral to membrane // inferred from electronic annotation	0005488 // binding // inferred from electronic annotation /// 0005529 // sugar binding // inferred from electronic annotation	1.86417	0.898531	8.83102	0.64979	0.722359	1.62007	8.91518	0.64979	0.722359	1.02682	0.997407	0.799656	0.00200551	0.00084369	8.98694861448538e-08	0.0388647	0.00985487	3.92601269472804e-05	0.00035287	0.000125985	2.36393547582798e-06	0.0114317	0.00241545	0.000415625
183309_at	1	1	0	1	1	0	K03H6.2	hypothetical protein /// status:Partially_confirmed	K03H6.2 /// WBGene00019368	0006629 // lipid metabolic process // inferred from electronic annotation	---	0004806 // triglyceride lipase activity // inferred from electronic annotation /// 0016787 // hydrolase activity // inferred from electronic annotation	1.8549	0.891338	7.47188	1.2351	0.977756	0.61986	7.43118	1.2351	0.977756	0.302458	0.944238	0.838437	1.14067366994108e-05	0.000142875	0.00627751	0.0016149	0.00293573	0.0369179	2.6096237580179e-05	0.000291793	0.173492	0.00192031	0.00426592	0.352654
180342_at	1	1	1	1	1	0	F35E12.6	hypothetical protein /// status:Confirmed	F35E12.6 /// WBGene00009430	---	---	---	1.85072	0.888087	10.776	1.15781	1.00617	0.852196	10.9337	1.15781	1.00617	0.148353	1.00539	0.770779	2.40862635197173e-07	1.47543398993194e-06	1.10053939522343e-05	0.00017063	0.000135086	0.000496379	1.01584208081021e-07	6.52557349568117e-07	0.261472	4.24265072290816e-05	5.36381315046602e-05	0.456557
181587_at	1	1	1	1	1	0	R01H10.4	hypothetical protein /// status:Confirmed	R01H10.4 /// WBGene00010972	---	---	---	1.84554	0.884043	7.74473	0.959828	1.06458	0.884637	7.8026	0.959828	1.06458	0.370796	0.969683	0.798403	3.87136721510194e-06	1.06953834748156e-06	1.02150608183388e-05	0.000789243	0.000115164	0.000470447	1.30791200591406e-06	3.43493872071255e-07	0.0106855	0.000246478	3.55197916494742e-05	0.0569193
183168_at	0	1	1	0	1	0	K06C4.1	hypothetical protein /// hypothetical protein /// status:Predicted /// status:Predicted	F07B7.8 /// K06C4.1 /// WBGene00017189 /// WBGene00019442	---	---	---	1.84513	0.88372	4.90274	0.579036	1.46877	1.2243	5.02703	0.579036	1.46877	-0.0175836	1.0907	0.676739	0.00960823	1.38238512100084e-06	1.24675944257037e-05	0.0958316	0.00013085	0.000538501	0.00695079	7.02590525791057e-07	0.926298	0.0751649	5.56775968976882e-05	0.959067
194135_at	0	1	1	0	1	0	Y39A1A.19	Flavin-containing MonoOxygenase family /// locus:fmo-3	fmo-3 /// WBGene00001478	0000003 // reproduction // inferred from mutant phenotype /// 0008152 // metabolic process // inferred from electronic annotation /// 0055114 // oxidation reduction // inferred from electronic annotation	0031227 // intrinsic to endoplasmic reticulum membrane // inferred from electronic annotation	0003824 // catalytic activity // inferred from electronic annotation /// 0004497 // monooxygenase activity // inferred from electronic annotation /// 0004499 // flavin-containing monooxygenase activity // inferred from electronic annotation /// 0005488 // binding // inferred from electronic annotation /// 0016491 // oxidoreductase activity // inferred from electronic annotation /// 0050660 // FAD…	1.83395	0.874957	6.47017	0.87224	1.3498	1.11672	6.62089	0.87224	1.3498	-0.311063	1.11292	0.636993	0.000352697	3.09251232607073e-06	2.82654710615937e-05	0.0141921	0.000225164	0.000892932	0.00033467	2.85412064483767e-06	0.125061	0.0111221	0.000149508	0.285714
190987_at	1	1	1	1	1	0	R13H4.3	hypothetical protein /// locus:pho-8	R13H4.3 /// WBGene00011262	---	---	0003993 // acid phosphatase activity // inferred from electronic annotation	1.83378	0.874822	6.64717	1.07443	0.62864	1.29357	6.69271	1.07443	0.62864	0.549229	0.99888	0.750765	2.30889924054302e-08	2.1129771634894e-05	1.64745066137887e-09	2.52164781342163e-05	0.000822072	4.19825343541382e-06	1.17029893315228e-06	0.000433943	0.00139559	0.000231638	0.00569729	0.0153544
180692_at	1	1	1	1	1	0	F55G1.7	hypothetical protein /// status:Partially_confirmed	F55G1.7 /// WBGene00018903	---	---	---	1.83211	0.873507	7.39279	0.846829	1.09996	0.987859	7.56166	0.846829	1.09996	0.359608	0.978216	0.768799	2.97213954787773e-05	1.3383216344647e-06	5.02628738340883e-06	0.00293187	0.000127973	0.000310347	2.04544495691723e-05	8.67695936943961e-07	0.0225222	0.00162094	6.41110562746623e-05	0.0932088
184017_at	1	1	1	1	1	0	F13H8.3	hypothetical protein /// status:Confirmed	F13H8.3 /// WBGene00017436	---	---	---	1.82978	0.871669	8.27447	0.860149	1.42727	0.928495	8.31993	0.860149	1.42727	-0.273322	1.07197	0.671366	8.57954016370468e-06	1.16488796995702e-08	3.43629160179029e-06	0.00136647	7.42130710860117e-06	0.000232482	1.43563742895896e-05	2.12743700472015e-08	0.0690772	0.00123249	5.72463015022531e-06	0.195146
192357_at	0	1	1	0	1	0	W06D12.3	FATty acid desaturase /// locus:fat-5	fat-5 /// WBGene00001397	0006629 // lipid metabolic process // inferred from electronic annotation /// 0006633 // fatty acid biosynthetic process // inferred from electronic annotation /// 0007275 // multicellular organismal development // inferred from genetic interaction /// 0008610 // lipid biosynthetic process // inferred from electronic annotation /// 0042759 // long-chain fatty acid biosynthetic process // inferred…	0005792 // microsome // inferred from sequence or structural similarity /// 0016021 // integral to membrane // inferred from electronic annotation	0016491 // oxidoreductase activity // inferred from electronic annotation /// 0016717 // oxidoreductase activity, acting on paired donors, with oxidation of a pair of donors resulting in the reduction of molecular oxygen to two molecules of water // inferred from electronic annotation	1.8286	0.870739	8.61476	0.616542	1.13439	1.68131	8.70202	0.616542	1.13439	0.041263	1.14408	0.597399	0.0183856	0.000185821	2.30732790284969e-06	0.139983	0.00352201	0.000186662	0.00396339	1.30094824603046e-05	0.824843	0.0527077	0.000457732	0.900845
175403_s_at	1	0	1	1	0	0	AU113301	hypothetical protein /// status:Confirmed	K02C4.2 /// WBGene00010501	---	---	---	1.82322	0.866488	4.66158	1.46063	0.375363	0.95055	4.56025	1.46063	0.375363	0.576386	0.928849	0.804127	1.59906916531065e-06	0.0763368	0.000198331	0.000506477	0.211294	0.00336942	2.35862418475294e-06	0.0854509	0.0124467	0.00036087	0.227041	0.0629589
177613_at	1	0	0	1	1	0	F57G8.7	hypothetical protein /// status:Partially_confirmed	F57G8.7 /// WBGene00010216	---	0016021 // integral to membrane // inferred from electronic annotation	---	1.81616	0.860889	5.41754	1.20157	0.875055	0.630793	5.31556	1.20157	0.875055	0.381282	0.902474	0.819304	0.000135678	0.00225408	0.0186834	0.00777959	0.0191387	0.0790025	4.52555806022605e-06	0.000151664	0.0475355	0.000568565	0.00271571	0.151991
177487_at	1	1	1	1	1	1	C29F3.7	hypothetical protein	C29F3.7	0040010 // positive regulation of growth rate // inferred from mutant phenotype	---	---	1.81344	0.858725	9.05742	0.713764	0.914869	0.973211	9.16349	0.713764	0.914869	0.921877	0.867281	0.85017	0.000124837	8.22549330476764e-06	3.93051299960872e-06	0.00734138	0.000423461	0.000258524	4.67817052058222e-05	2.63291071090687e-06	2.39585334625518e-06	0.00293869	0.000139337	0.000415625
175995_at	1	1	1	1	1	1	ZK112.1	Prolyl Carboxy Peptidase like /// locus:pcp-1	pcp-1 /// WBGene00003956	0006508 // proteolysis // inferred from electronic annotation	---	0008233 // peptidase activity // inferred from electronic annotation /// 0008236 // serine-type peptidase activity // inferred from electronic annotation /// 0016787 // hydrolase activity // inferred from electronic annotation	1.81077	0.8566	8.45959	0.877721	1.0514	0.51458	8.65929	0.877721	1.0514	0.766772	0.814568	0.898632	2.696861243057e-06	2.68945473288427e-07	0.000765558	0.000654524	4.89544796021435e-05	0.00855657	4.62914049008959e-06	4.78078995871681e-07	2.23959839445373e-05	0.000572909	4.37145249893792e-05	0.00146674
180398_s_at	0	1	1	1	1	0	F15E6.4	hypothetical protein /// status:Confirmed	F15E6.4 /// WBGene00017485	---	0016021 // integral to membrane // inferred from electronic annotation	---	1.80547	0.852373	9.7302	0.847868	1.42015	0.901083	9.75333	0.847868	1.42015	-0.322888	1.05637	0.648378	0.000374804	1.2536713984103e-06	0.000210258	0.0145821	0.000122093	0.00350965	2.92690161748159e-05	4.48863984536528e-08	0.0434543	0.00203736	8.80955077554698e-06	0.143394
185270_at	1	1	1	1	1	0	F53E10.4	hypothetical protein /// locus:irg-3	F53E10.4 /// WBGene00018760	---	---	---	1.78359	0.834786	8.73547	1.07754	0.995837	0.75855	8.79414	1.07754	0.995837	0.103411	0.943976	0.725596	4.58359993340586e-06	1.16393732255363e-05	0.000212533	0.000890177	0.000552689	0.00353221	5.24437425104878e-07	1.43983538806054e-06	0.452209	0.000132855	9.00800657963543e-05	0.635618
184174_at	0	1	1	0	1	0	ZC204.12	status:Confirmed /// hypothetical protein	WBGene00022562 /// ZC204.12	---	---	---	1.78186	0.833387	5.67388	1.0186	0.98014	0.972836	5.77496	1.0186	0.98014	0.029997	0.990527	0.676247	0.000240441	0.000346286	0.000371246	0.0110805	0.0054117	0.00521724	0.000511585	0.000720092	0.900029	0.0147693	0.00816404	0.943886
194150_x_at	0	1	1	0	1	0	156380	MeTaLlothionein	mtl-2	0008340 // determination of adult lifespan // inferred from mutant phenotype /// 0009408 // response to heat // inferred from expression pattern /// 0040007 // growth // inferred from mutant phenotype /// 0040010 // positive regulation of growth rate // inferred from mutant phenotype /// 0046686 // response to cadmium ion // inferred from expression pattern	---	0046872 // metal ion binding // inferred from electronic annotation	1.77655	0.829081	10.9321	0.537113	1.45931	0.746982	11.0091	0.537113	1.45931	0.234666	0.914467	0.743695	0.00604207	2.21504138856857e-07	0.000450942	0.0731459	4.3420490809248e-05	0.00598515	0.00219049	3.13869430803514e-08	0.131084	0.0366735	6.92889187743815e-06	0.294895
179909_at	0	1	0	0	1	0	F36G9.12	O-ACyltransferase homolog /// locus:oac-20	oac-20 /// WBGene00009488	0006355 // regulation of transcription, DNA-dependent // inferred from electronic annotation	0005634 // nucleus // inferred from electronic annotation /// 0016021 // integral to membrane // inferred from electronic annotation	0016747 // transferase activity, transferring acyl groups other than amino-acyl groups // inferred from electronic annotation /// 0030528 // transcription regulator activity // inferred from electronic annotation /// 0043565 // sequence-specific DNA binding // inferred from electronic annotation	1.77503	0.827841	6.2276	0.579896	1.21273	0.597473	6.12852	0.579896	1.21273	0.784321	0.7967	0.858982	0.0475047	0.000373748	0.0418921	0.239208	0.00569752	0.13671	0.0402618	0.000256709	0.00814906	0.212624	0.00392765	0.0475736
183378_at	0	1	1	1	1	0	F55G11.8	hypothetical protein /// status:Confirmed	F55G11.8 /// WBGene00010128	---	---	---	1.77113	0.824668	7.40507	0.864365	0.977662	0.94362	7.5028	0.864365	0.977662	0.320337	0.928549	0.720788	0.000935603	0.000310454	0.000431469	0.0253031	0.00498094	0.00579206	0.000146652	4.04956539641795e-05	0.0856969	0.00634393	0.00107154	0.224211
179418_at	0	1	0	0	1	0	Y6E2A.3	status:Partially_confirmed /// hypothetical protein	WBGene00012398 /// Y6E2A.4	---	---	---	1.76675	0.821102	6.26634	0.657577	1.32367	0.596086	6.22009	0.657577	1.32367	0.368035	0.85911	0.783093	0.012277	3.4415856426954e-05	0.0210576	0.110356	0.00114385	0.0855168	0.00931914	2.03803589259227e-05	0.117709	0.0886753	0.000636129	0.274394
180425_s_at	1	1	0	1	1	0	F15E6.3	hypothetical protein /// status:Confirmed	F15E6.3 /// WBGene00017484	0000003 // reproduction // inferred from mutant phenotype	---	---	1.76074	0.816182	10.1558	0.841617	1.0872	0.597881	10.0974	0.841617	1.0872	0.441577	0.842233	0.790132	7.36155200130647e-05	4.0599835027062e-06	0.00171908	0.00498045	0.000260828	0.0150919	0.000113601	6.67598086697593e-06	0.0171299	0.00535206	0.000281898	0.0784146
186757_s_at	1	1	1	1	1	0	F42A8.1	hypothetical protein /// status:Confirmed	F42A8.1 /// WBGene00009626	0002119 // nematode larval development // inferred from mutant phenotype /// 0009792 // embryo development ending in birth or egg hatching // inferred from mutant phenotype /// 0010171 // body morphogenesis // inferred from mutant phenotype /// 0018996 // molting cycle, collagen and cuticulin-based cuticle // inferred from mutant phenotype /// 0040007 // growth // inferred from mutant phenotype /…	---	---	1.75606	0.812343	7.52526	0.849845	1.22347	1.06915	7.76497	0.849845	1.22347	-0.341716	1.04749	0.5772	5.85797462265934e-06	5.35981350635219e-08	3.27706037894152e-07	0.00102952	1.7815554024375e-05	6.88274940403926e-05	5.72323491609933e-06	5.14598424775534e-08	0.0168677	0.000689973	9.2466156489027e-06	0.0776224
190713_at	0	1	0	0	1	0	F22B7.4	Fungus-Induced Protein /// locus:fip-1	fip-1 /// WBGene00017695	---	0016021 // integral to membrane // inferred from electronic annotation	---	1.75464	0.811175	5.78671	0.835786	1.67793	0.906427	5.73493	0.835786	1.67793	-1.06681	1.14005	0.482302	0.0414075	0.000403431	0.0286366	0.221235	0.00600629	0.105026	0.0291239	0.000191458	0.00749524	0.175851	0.00321938	0.0450852
180814_s_at	1	0	1	1	1	0	F09B12.3	hypothetical protein /// status:Partially_confirmed	F09B12.3 /// WBGene00008607	0016042 // lipid catabolic process // inferred from electronic annotation	0005576 // extracellular region // inferred from electronic annotation /// 0016021 // integral to membrane // inferred from electronic annotation	0016787 // hydrolase activity // inferred from electronic annotation	1.75388	0.810547	8.65434	0.937639	0.720323	1.02118	8.6607	0.937639	0.720323	0.526179	0.893047	0.728047	8.62156823142738e-05	0.00102694	3.47116994139928e-05	0.00556218	0.0111125	0.00102857	3.08394127751816e-05	0.000444032	0.00539059	0.00211805	0.0057826	0.036202
182563_at	1	1	0	1	1	0	R03A10.5	hypothetical protein /// status:Partially_confirmed	R03A10.5 /// WBGene00010985	---	---	---	1.75268	0.809565	8.05501	0.894128	1.00112	0.567984	8.07913	0.894128	1.00112	0.498901	0.821079	0.798051	0.000131584	4.03077541216614e-05	0.00586671	0.0076209	0.00126034	0.0351222	0.000122071	3.7082843749662e-05	0.0126182	0.00558096	0.000991421	0.0635557
190816_at	1	1	0	1	0	0	B0222.4	Temporarily Assigned Gene name /// locus:tag-38	tag-38 /// WBGene00006418	0008152 // metabolic process // inferred from electronic annotation /// 0019752 // carboxylic acid metabolic process // inferred from electronic annotation	---	0003824 // catalytic activity // inferred from electronic annotation /// 0016829 // lyase activity // inferred from electronic annotation /// 0016831 // carboxy-lyase activity // inferred from electronic annotation /// 0030170 // pyridoxal phosphate binding // inferred from electronic annotation	1.75255	0.809453	6.5233	1.02695	0.805236	0.731495	6.58125	1.02695	0.805236	0.460855	0.854559	0.764346	5.2113961599557e-05	0.000568412	0.00129328	0.00394676	0.0076237	0.0125782	9.66155726251726e-05	0.000951755	0.0344935	0.00478526	0.0100051	0.122215
188412_at	1	1	0	1	1	0	C42D4.2	hypothetical protein /// esterase	esterase /// WBGene00016595	---	0016021 // integral to membrane // inferred from electronic annotation	---	1.74812	0.805802	4.60948	1.17189	0.905334	0.364967	4.61614	1.17189	0.905334	0.315408	0.814062	0.797542	1.26895426615221e-09	4.90332570284926e-08	0.00135225	3.23371845491123e-06	1.74306773667385e-05	0.0130037	2.96664996143151e-08	9.36222450898168e-07	0.0166136	2.12674999960458e-05	6.7243714646904e-05	0.0769804
180424_at	1	1	0	1	1	0	F15E6.3	hypothetical protein /// status:Confirmed	F15E6.3 /// WBGene00017484	0000003 // reproduction // inferred from mutant phenotype	---	---	1.73114	0.791723	9.50022	0.922536	0.905466	0.573369	9.4424	0.922536	0.905466	0.520967	0.800457	0.782989	4.38590639510845e-05	5.36033724707138e-05	0.00328014	0.00366451	0.00152252	0.0233706	1.68390460037615e-05	2.08117326249233e-05	0.00353996	0.00137679	0.000643207	0.0278529
190303_s_at	0	1	1	1	1	0	Y66A7A.6	GLYcosylation related /// locus:gly-8	gly-8 /// WBGene00001633	0006355 // regulation of transcription, DNA-dependent // inferred from electronic annotation /// 0045449 // regulation of transcription // inferred from electronic annotation	0000139 // Golgi membrane // inferred from electronic annotation /// 0005634 // nucleus // inferred from electronic annotation /// 0005794 // Golgi apparatus // inferred from electronic annotation /// 0016020 // membrane // inferred from electronic annotation /// 0016021 // integral to membrane // inferred from electronic annotation	0003677 // DNA binding // inferred from electronic annotation /// 0003700 // sequence-specific DNA binding transcription factor activity // inferred from electronic annotation /// 0016740 // transferase activity // inferred from electronic annotation /// 0016757 // transferase activity, transferring glycosyl groups // inferred from electronic annotation /// 0043565 // sequence-specific DNA bindin…	1.73076	0.791404	6.87571	0.934914	1.09932	1.03014	6.95999	0.934914	1.09932	-0.35018	1.02146	0.561351	0.000352714	7.07907126343382e-05	0.000137962	0.0141921	0.00181609	0.00262695	5.68694716176044e-05	9.25910265715661e-06	0.0594581	0.00335421	0.000358599	0.176519
184260_s_at	1	1	0	1	1	0	C15B12.4	hypothetical protein /// status:Partially_confirmed	C15B12.4 /// WBGene00015786	---	---	---	1.72436	0.786058	6.11111	0.834852	1.09479	0.305655	6.06418	0.834852	1.09479	0.551406	0.7451	0.827017	0.000127071	6.410606834968e-06	0.0848074	0.00741572	0.000357731	0.219508	0.000149631	7.72147602754026e-06	0.00493672	0.00640513	0.000314828	0.0342709
189584_s_at	1	1	1	1	1	0	F41E6.5	hypothetical protein	F41E6.5	0008152 // metabolic process // inferred from electronic annotation /// 0055114 // oxidation reduction // inferred from electronic annotation	---	0003824 // catalytic activity // inferred from electronic annotation /// 0010181 // FMN binding // inferred from electronic annotation /// 0016491 // oxidoreductase activity // inferred from electronic annotation /// 0018580 // nitronate monooxygenase activity // inferred from electronic annotation	1.72374	0.785538	7.85248	1.01391	0.843659	0.783207	7.93122	1.01391	0.843659	0.214882	0.880259	0.690817	5.07310089857583e-06	4.15218334226077e-05	9.12096561779227e-05	0.000945948	0.00129038	0.00197255	9.2157344382457e-06	7.13527804404319e-05	0.195713	0.000915472	0.00160497	0.379563
182479_at	1	1	1	1	1	0	B0454.5	hypothetical protein /// status:Confirmed	B0454.5 /// WBGene00015196	---	0016021 // integral to membrane // inferred from electronic annotation	---	1.72286	0.784805	7.79863	0.739502	1.26403	0.905282	7.84186	0.739502	1.26403	-0.20352	0.969605	0.600005	0.00019561	4.01666260387838e-07	2.34129360168161e-05	0.00964799	6.14147712133004e-05	0.000793756	9.49092040747548e-05	1.52132575056737e-07	0.174913	0.00473107	2.02664196754461e-05	0.354343
194060_s_at	1	1	1	1	1	1	T01D3.6B	hypothetical protein	T01D3.6	0007165 // signal transduction // inferred from electronic annotation	---	0005102 // receptor binding // inferred from electronic annotation /// 0005509 // calcium ion binding // inferred from electronic annotation	1.71426	0.777583	8.71933	0.942796	0.634003	0.782977	8.78796	0.942796	0.634003	0.728924	0.786592	0.768574	9.24676214258799e-06	0.000564917	7.27201110975399e-05	0.00141383	0.00760351	0.00168093	8.60949059050979e-06	0.000538714	0.000142961	0.000892684	0.00658532	0.00398769
180883_at	0	1	0	1	1	0	Y42A5A.3	status:Confirmed /// hypothetical protein	WBGene00012778 /// Y42A5A.3	---	---	---	1.70899	0.773142	7.4778	0.723565	1.14832	0.552289	7.58269	0.723565	1.14832	0.342783	0.80806	0.738224	0.00509722	9.80016993031794e-05	0.0248613	0.0666301	0.00226351	0.095842	0.000102034	4.46508829579027e-07	0.0274197	0.00497393	4.25919811326217e-05	0.10585
189178_at	1	1	1	1	1	0	F44G3.2	hypothetical protein /// arginine kinase	F44G3.2 /// WBGene00009706	---	---	0003824 // catalytic activity // inferred from electronic annotation /// 0016301 // kinase activity // inferred from electronic annotation /// 0016740 // transferase activity // inferred from electronic annotation /// 0016772 // transferase activity, transferring phosphorus-containing groups // inferred from electronic annotation	1.70422	0.769116	6.52738	1.03025	0.72014	0.844286	6.49983	1.03025	0.72014	0.269636	0.864891	0.673341	4.0615398470792e-07	3.09529976008318e-05	4.94688461528108e-06	0.000214141	0.00105641	0.000307471	1.31798439252848e-07	1.19907436465705e-05	0.0330617	5.31170192734164e-05	0.000428893	0.11887
176349_s_at	0	1	0	0	1	0	T24E12.5	hypothetical protein /// status:Partially_confirmed	T24E12.5 /// WBGene00020774	---	0016021 // integral to membrane // inferred from electronic annotation	---	1.70197	0.767203	7.16293	0.653525	0.976706	0.622765	6.96072	0.653525	0.976706	0.71999	0.750999	0.783407	0.00586423	0.000219689	0.00801872	0.0721314	0.00391918	0.0438257	0.00392149	0.00012235	0.00190216	0.0523794	0.0023782	0.0189639
192962_at	1	1	0	1	1	0	T11G6.3	hypothetical protein /// bacterial regulatory protein UHPC like	T11G6.3 /// WBGene00011718	0055085 // transmembrane transport // inferred from electronic annotation	0016021 // integral to membrane // inferred from electronic annotation	---	1.69613	0.762244	7.47017	1.01521	1.02544	0.422592	7.4835	1.01521	1.02544	0.0695659	0.821082	0.703406	2.55611971615426e-05	2.28548365996799e-05	0.0272886	0.00278187	0.000852318	0.10209	6.34478338943531e-05	5.70399652382778e-05	0.718189	0.00359756	0.00135606	0.83675
191298_s_at	0	1	0	1	1	0	F23B2.12	Prolyl Carboxy Peptidase like /// locus:pcp-2	pcp-2 /// WBGene00003957	0006508 // proteolysis // inferred from electronic annotation	0016021 // integral to membrane // inferred from electronic annotation	0008236 // serine-type peptidase activity // inferred from electronic annotation	1.69309	0.759657	6.09031	0.826649	1.01028	0.638028	6.13714	0.826649	1.01028	0.246049	0.824987	0.694327	0.000681416	0.000100938	0.00511849	0.0206314	0.00231245	0.0319798	0.000221795	2.74196358696321e-05	0.17754	0.00844186	0.000787576	0.357788
186052_at	1	1	1	1	1	0	Y105C5A.8	hypothetical protein	Y105C5A.8	---	---	---	1.68947	0.756574	8.83484	0.934075	0.968411	0.825873	8.94687	0.934075	0.968411	-0.0914003	0.909453	0.603695	2.85271475291619e-08	1.72491600931404e-08	1.52930641637797e-07	2.72612553575553e-05	1.01438329932353e-05	4.5849206091018e-05	7.41722858979964e-08	4.51938575098406e-08	0.37647	3.58182604369293e-05	8.80955077554698e-06	0.569681
181334_s_at	1	1	0	1	1	1	C27H5.4	hypothetical protein	C27H5.4	0000003 // reproduction // inferred from mutant phenotype /// 0002119 // nematode larval development // inferred from mutant phenotype /// 0009792 // embryo development ending in birth or egg hatching // inferred from mutant phenotype /// 0040007 // growth // inferred from mutant phenotype /// 0040010 // positive regulation of growth rate // inferred from mutant phenotype	0016021 // integral to membrane // inferred from electronic annotation	---	1.68919	0.756334	8.56288	0.889182	0.836934	0.451382	8.48598	0.889182	0.836934	0.634389	0.725832	0.786835	6.53795407174628e-06	1.32739706106261e-05	0.00420569	0.00111073	0.000596938	0.0278739	1.20643344747789e-06	2.57455251555433e-06	6.24668459788362e-05	0.000232922	0.000137663	0.0024688
175126_s_at	1	1	1	1	1	1	AU112775	hypothetical protein /// status:Confirmed	K08D8.5 /// WBGene00010659	---	---	---	1.68816	0.755449	8.82473	0.811512	0.772548	0.798678	8.73277	0.811512	0.772548	0.565899	0.794246	0.716653	0.000121111	0.000197592	0.000142198	0.00718863	0.00364487	0.00267759	8.10345192857335e-06	1.43718394604618e-05	0.000368798	0.000851855	0.000489181	0.00677651
189512_at	1	0	0	1	1	1	C03G6.15	CYtochrome P450 family /// locus:cyp-35A2	cyp-35A2 /// WBGene00015400	0009410 // response to xenobiotic stimulus // inferred from expression pattern /// 0009410 // response to xenobiotic stimulus // inferred from genetic interaction /// 0055114 // oxidation reduction // inferred from electronic annotation	---	0004497 // monooxygenase activity // inferred from electronic annotation /// 0005506 // iron ion binding // inferred from electronic annotation /// 0009055 // electron carrier activity // inferred from electronic annotation /// 0016491 // oxidoreductase activity // inferred from electronic annotation /// 0020037 // heme binding // inferred from electronic annotation /// 0046872 // metal ion bindi…	1.68709	0.754533	8.97653	1.01988	0.668948	0.614381	8.95106	1.01988	0.668948	0.535162	0.767736	0.74133	2.54481653080804e-05	0.00148287	0.00286558	0.00278187	0.0142688	0.0212281	2.73823340026157e-07	4.51678364698517e-05	0.000421766	8.1372924488927e-05	0.00115178	0.00729849
173561_s_at	1	1	0	1	1	0	C50907	hypothetical protein	R12C12.9	---	0016021 // integral to membrane // inferred from electronic annotation	---	1.68434	0.752187	7.80659	1.05891	0.790001	0.5504	7.93106	1.05891	0.790001	0.26491	0.799769	0.704606	3.31269183417399e-06	9.08112428567113e-05	0.00233961	0.000713395	0.00214939	0.0185218	9.36028865625982e-06	0.000218094	0.130982	0.000915472	0.00354758	0.29471
183269_s_at	1	1	1	1	1	0	C07G3.9	UDP-GlucuronosylTransferase /// locus:ugt-64	ugt-64 /// WBGene00015577	0008152 // metabolic process // inferred from electronic annotation	0016021 // integral to membrane // inferred from electronic annotation	0016740 // transferase activity // inferred from electronic annotation /// 0016758 // transferase activity, transferring hexosyl groups // inferred from electronic annotation	1.68125	0.749531	9.27276	0.888885	0.764438	0.783121	9.5428	0.888885	0.764438	0.407419	0.812148	0.686914	2.66506506368698e-05	0.000131763	0.000103115	0.00282019	0.00278252	0.00213636	2.76872215123327e-05	0.000136815	0.0173818	0.00197166	0.00254416	0.0791624
186734_s_at	1	1	0	1	1	0	Y105C5B.28	GLutamiNe synthetase (glutamate-ammonia ligase)	gln-3	0006542 // glutamine biosynthetic process // inferred from electronic annotation /// 0006807 // nitrogen compound metabolic process // inferred from electronic annotation	---	0000166 // nucleotide binding // inferred from electronic annotation /// 0003824 // catalytic activity // inferred from electronic annotation /// 0004356 // glutamate-ammonia ligase activity // inferred from electronic annotation /// 0005524 // ATP binding // inferred from electronic annotation /// 0016874 // ligase activity // inferred from electronic annotation	1.68054	0.748928	10.0441	0.870112	0.869037	0.565783	10.0248	0.870112	0.869037	0.449484	0.768311	0.729544	3.61840867614173e-05	3.66757940328089e-05	0.00204425	0.0033129	0.0011906	0.016932	4.18634267692384e-05	4.24287522866564e-05	0.0109036	0.0027296	0.00110379	0.0576836
180707_at	1	1	1	1	1	0	F55H12.4	hypothetical protein /// status:Confirmed	F55H12.4 /// WBGene00010135	---	---	---	1.68028	0.748705	10.7053	0.830933	1.30682	0.684361	10.7989	0.830933	1.30682	-0.467642	0.940706	0.556705	8.27612906863269e-05	3.91258701809344e-07	0.00054219	0.00538477	6.10443423537232e-05	0.00670718	5.85514729203778e-06	1.54371448944793e-08	0.00183703	0.000692984	4.66284107327664e-06	0.0185661
184694_at	1	0	1	1	0	0	F17E9.11	LYSozyme /// locus:lys-10	lys-10 /// WBGene00003099	0005975 // carbohydrate metabolic process // inferred from electronic annotation	---	0003824 // catalytic activity // inferred from electronic annotation /// 0043169 // cation binding // inferred from electronic annotation	1.67895	0.747556	5.80585	1.56478	-0.267283	1.5184	6.05549	1.56478	-0.267283	0.371937	0.938634	0.556479	4.61401008321934e-05	0.358865	6.3607472838594e-05	0.00373271	0.560562	0.00155113	8.40165444413718e-06	0.288932	0.146437	0.000877235	0.490449	0.31734
178210_at	1	1	1	1	1	0	Y69H2.9	status:Confirmed /// hypothetical protein	WBGene00013484 /// Y69H2.9	---	0016021 // integral to membrane // inferred from electronic annotation	---	1.6762	0.745196	7.44145	0.790985	0.794653	1.05664	7.49753	0.790985	0.794653	0.24326	0.880759	0.609633	3.14458638450151e-05	2.98820788560873e-05	1.0011774746239e-06	0.00304308	0.00104077	0.00011461	3.49611095761723e-08	3.27881226366997e-08	0.00812764	2.16101610512236e-05	7.03715082090167e-06	0.0474845
177829_at	0	1	0	0	1	0	F14E5.5	LIPaSe related /// locus:lips-10	lips-10 /// WBGene00008803	---	---	---	1.67593	0.744961	9.2819	0.645939	0.952243	0.695911	9.3751	0.645939	0.952243	0.577488	0.764698	0.725223	0.00406409	0.000148604	0.00235234	0.0584571	0.00301748	0.0185781	0.00168713	4.36082836072728e-05	0.00392055	0.0314489	0.00111754	0.0296857
190298_s_at	1	1	1	1	1	0	R05D8.8	DeHydrogenases, Short chain /// locus:dhs-14	dhs-14 /// WBGene00000977	0008152 // metabolic process // inferred from electronic annotation /// 0009239 // enterobactin biosynthetic process // inferred from electronic annotation /// 0055114 // oxidation reduction // inferred from electronic annotation	---	0003824 // catalytic activity // inferred from electronic annotation /// 0005488 // binding // inferred from electronic annotation /// 0008667 // 2,3-dihydro-2,3-dihydroxybenzoate dehydrogenase activity // inferred from electronic annotation /// 0016491 // oxidoreductase activity // inferred from electronic annotation	1.67455	0.743774	8.6588	0.808978	1.03389	0.919021	8.61778	0.808978	1.03389	-0.14211	0.920629	0.566919	7.3504719628542e-05	4.61359348649094e-06	1.82914973123935e-05	0.00498045	0.000284443	0.000684312	6.54948745217595e-05	4.01343012383275e-06	0.361756	0.00365376	0.000191418	0.556573
193240_s_at	1	1	1	1	1	0	T02E1.5	DeHydrogenases, Short chain	dhs-3	0008152 // metabolic process // inferred from electronic annotation /// 0009792 // embryo development ending in birth or egg hatching // inferred from mutant phenotype /// 0033555 // multicellular organismal response to stress // inferred from expression pattern /// 0055114 // oxidation reduction // inferred from electronic annotation	0016021 // integral to membrane // inferred from electronic annotation	0003824 // catalytic activity // inferred from electronic annotation /// 0005488 // binding // inferred from electronic annotation /// 0016491 // oxidoreductase activity // inferred from electronic annotation	1.66931	0.739256	10.1014	0.868633	0.851999	0.943894	10.1538	0.868633	0.851999	0.0503752	0.888176	0.590336	1.8033510153509e-06	2.29305240870183e-06	6.28140761237359e-07	0.000530255	0.000184121	8.39145331194972e-05	2.14195824430729e-07	2.76891386176687e-07	0.624986	7.35548461095125e-05	3.07768457542698e-05	0.769125
183154_at	0	1	0	1	1	0	Y12A6A.1	status:Confirmed /// hypothetical protein	WBGene00012439 /// Y12A6A.1	---	---	---	1.6682	0.738289	8.04264	0.74658	1.16356	0.646478	8.14509	0.74658	1.16356	-0.0370182	0.852205	0.624373	0.000474858	4.20474129291068e-06	0.00162112	0.0166527	0.000266766	0.0146063	2.85100232852476e-05	1.16285513619244e-07	0.778437	0.00201171	1.60802383791287e-05	0.874532
187999_at	0	1	1	1	1	0	K08H10.1	plant Late Embryo Abundant (LEA) related /// locus:lea-1	lea-1 /// WBGene00002263	0006950 // response to stress // traceable author statement	---	---	1.66633	0.736672	12.037	0.499749	1.15099	1.09001	12.122	0.499749	1.15099	0.0285567	0.913581	0.559764	0.000816608	5.94437697997517e-08	1.24401289634838e-07	0.0233819	1.88214777977681e-05	4.24389807659498e-05	0.000172622	5.49816708111036e-09	0.784727	0.00707568	2.22044262719578e-06	0.878
173905_s_at	1	1	0	1	1	0	AU109732	UDP-GlucuronosylTransferase /// locus:ugt-46	ugt-46 /// WBGene00015141	0005975 // carbohydrate metabolic process // inferred from electronic annotation /// 0008152 // metabolic process // inferred from electronic annotation /// 0030259 // lipid glycosylation // inferred from electronic annotation	0016020 // membrane // inferred from electronic annotation /// 0016021 // integral to membrane // inferred from electronic annotation	0005515 // protein binding // inferred from physical interaction /// 0015020 // glucuronosyltransferase activity // inferred from electronic annotation /// 0016740 // transferase activity // inferred from electronic annotation /// 0016757 // transferase activity, transferring glycosyl groups // inferred from electronic annotation /// 0016758 // transferase activity, transferring hexosyl groups //…	1.66617	0.736537	7.77079	1.01313	0.895592	0.586483	7.85062	1.01313	0.895592	0.0152873	0.831736	0.641337	7.69479269451599e-06	3.14260485468396e-05	0.00174889	0.00124216	0.00106779	0.0153151	1.35117551114791e-05	5.32449013145281e-05	0.927041	0.00119998	0.00129167	0.959516
173145_at	0	1	0	1	1	0	AU113419	hypothetical protein /// status:Confirmed	F59C6.16 /// WBGene00077764	---	---	---	1.66553	0.735979	7.20616	0.941208	0.926285	0.68623	7.34538	0.941208	0.926285	-0.00533876	0.851241	0.620718	0.000655073	0.000753307	0.00724461	0.0204112	0.00917043	0.0408746	0.000119259	0.000140148	0.977528	0.0054801	0.0025804	0.987623
192747_at	0	1	1	1	1	0	T14F9.3	HEXosaminidase /// locus:hex-1	hex-1 /// WBGene00020509	0005975 // carbohydrate metabolic process // inferred from direct assay /// 0005975 // carbohydrate metabolic process // inferred from electronic annotation /// 0008152 // metabolic process // inferred from electronic annotation	0005764 // lysosome // inferred from electronic annotation	0003824 // catalytic activity // inferred from electronic annotation /// 0004553 // hydrolase activity, hydrolyzing O-glycosyl compounds // inferred from electronic annotation /// 0004563 // beta-N-acetylhexosaminidase activity // inferred from direct assay /// 0004563 // beta-N-acetylhexosaminidase activity // inferred from electronic annotation /// 0016787 // hydrolase activity // inferred from…	1.65978	0.730992	9.47164	0.665334	0.950807	0.799498	9.58	0.665334	0.950807	0.354173	0.805213	0.656772	0.00152627	5.36083120215024e-05	0.000306664	0.0337915	0.00152252	0.00456117	1.24606594606918e-05	1.39856562898641e-07	0.00446802	0.00112605	1.87930736215017e-05	0.0322637
174957_s_at	0	1	1	1	1	0	CEK134A9R	O-ACyltransferase homolog /// locus:oac-31	oac-31 /// WBGene00018707	---	0016021 // integral to membrane // inferred from electronic annotation	0016747 // transferase activity, transferring acyl groups other than amino-acyl groups // inferred from electronic annotation	1.65932	0.730594	5.46929	0.617084	0.863691	0.976864	5.33413	0.617084	0.863691	0.445151	0.819213	0.641975	0.00080597	2.92183314278519e-05	7.13316720227264e-06	0.0232077	0.00102231	0.000382688	0.000144357	3.37826907678008e-06	0.00254902	0.00628402	0.000168946	0.0228403
183110_at	1	1	1	1	1	0	F25B4.8	hypothetical protein	F25B4.8	0008152 // metabolic process // inferred from electronic annotation	---	0016846 // carbon-sulfur lyase activity // inferred from electronic annotation	1.65915	0.730445	6.46862	0.692141	0.806743	0.96447	6.50641	0.692141	0.806743	0.420434	0.821118	0.639773	7.05654967219554e-05	1.30481725964376e-05	1.51762702202417e-06	0.00486461	0.000593066	0.000144127	2.76477231257554e-05	4.67267425547677e-06	0.00286509	0.00197166	0.00021749	0.0244007
181694_at	0	1	1	1	1	0	F48D6.4	hypothetical protein	F48D6.4	---	---	---	1.65859	0.729957	10.2317	0.767853	0.781308	0.794781	10.496	0.767853	0.781308	0.486636	0.781314	0.678599	0.000299859	0.000254185	0.000215564	0.0128788	0.00434731	0.00356322	0.000185924	0.000156558	0.00750521	0.00746257	0.00277441	0.0451276
192581_s_at	0	1	1	0	1	0	W05G11.6	hypothetical protein	W05G11.6	0006094 // gluconeogenesis // inferred from electronic annotation	0005737 // cytoplasm // inferred from electronic annotation	0004611 // phosphoenolpyruvate carboxykinase activity // inferred from electronic annotation /// 0004613 // phosphoenolpyruvate carboxykinase (GTP) activity // inferred from electronic annotation /// 0005525 // GTP binding // inferred from electronic annotation /// 0017076 // purine nucleotide binding // inferred from electronic annotation	1.65641	0.728058	9.0581	0.51689	1.14243	0.952144	9.01744	0.51689	1.14243	0.0975647	0.870488	0.585628	0.00270086	7.39121313938925e-07	7.02203601212774e-06	0.0458336	8.61654534634038e-05	0.000380391	0.00144212	2.52799142166511e-07	0.479012	0.0283658	2.89370751399933e-05	0.657153
180476_at	0	1	0	1	1	0	K07E1.1	hypothetical protein /// status:Confirmed	K07E1.1 /// WBGene00019489	0000003 // reproduction // inferred from mutant phenotype /// 0019509 // L-methionine salvage from methylthioadenosine // inferred from electronic annotation /// 0055114 // oxidation reduction // inferred from electronic annotation	---	0046872 // metal ion binding // inferred from electronic annotation /// 0051213 // dioxygenase activity // inferred from electronic annotation	1.65525	0.72705	9.31069	0.761439	1.01135	0.369576	9.36649	0.761439	1.01135	0.447148	0.714122	0.739979	0.000241247	1.18369380162584e-05	0.0365019	0.0110805	0.000559223	0.123696	1.65808257834553e-05	5.12332906100966e-07	0.00262759	0.00136289	4.64194816072521e-05	0.0231759
173287_s_at	0	1	1	1	1	0	CEC3144	HEXosaminidase /// locus:hex-1	hex-1 /// WBGene00020509	0005975 // carbohydrate metabolic process // inferred from direct assay /// 0005975 // carbohydrate metabolic process // inferred from electronic annotation /// 0008152 // metabolic process // inferred from electronic annotation	0005764 // lysosome // inferred from electronic annotation	0003824 // catalytic activity // inferred from electronic annotation /// 0004553 // hydrolase activity, hydrolyzing O-glycosyl compounds // inferred from electronic annotation /// 0004563 // beta-N-acetylhexosaminidase activity // inferred from direct assay /// 0004563 // beta-N-acetylhexosaminidase activity // inferred from electronic annotation /// 0016787 // hydrolase activity // inferred from…	1.65152	0.723791	10.0386	0.68766	0.902966	0.816376	10.0562	0.68766	0.902966	0.345118	0.802334	0.645248	0.000842864	6.16722051089868e-05	0.000172978	0.0236033	0.00166308	0.00307896	2.32596632905897e-05	8.73941236892671e-07	0.00940839	0.00179716	6.41110562746623e-05	0.0526196
190153_s_at	1	1	1	1	1	0	T01B11.2	hypothetical protein	aminotransferase	0009792 // embryo development ending in birth or egg hatching // inferred from mutant phenotype	---	0003824 // catalytic activity // inferred from electronic annotation /// 0008483 // transaminase activity // inferred from electronic annotation /// 0016740 // transferase activity // inferred from electronic annotation /// 0030170 // pyridoxal phosphate binding // inferred from electronic annotation	1.64598	0.718948	7.80988	0.827827	0.756244	0.874784	7.77725	0.827827	0.756244	0.270759	0.819618	0.618277	9.44383670924507e-07	2.9267835800054e-06	4.64006887534539e-07	0.000412561	0.000219365	7.29305510700051e-05	6.10568690266704e-07	1.92873986285713e-06	0.019508	0.000147424	0.000112048	0.0850612
194054_s_at	0	1	1	0	1	0	F08A8.3	hypothetical protein /// hypothetical protein /// ACYL-COENZYME A OXIDASE, PEROXISOMAL (EC 1.3.3.6) (PALMITOYL-COA OXIDASE) (AOX) /// ACYL-COENZYME A OXIDASE, PEROXISOMAL (EC 1.3.3.6) (PALMITOYL-COA OXIDASE) (AOX)	F08A8.3 /// F08A8.4 /// WBGene00008566 /// WBGene00008567	0006631 // fatty acid metabolic process // inferred from electronic annotation /// 0006635 // fatty acid beta-oxidation // inferred from electronic annotation /// 0008152 // metabolic process // inferred from electronic annotation /// 0055114 // oxidation reduction // inferred from electronic annotation	0005777 // peroxisome // inferred from electronic annotation	0003995 // acyl-CoA dehydrogenase activity // inferred from electronic annotation /// 0003997 // acyl-CoA oxidase activity // inferred from electronic annotation /// 0016491 // oxidoreductase activity // inferred from electronic annotation /// 0016627 // oxidoreductase activity, acting on the CH-CH group of donors // inferred from electronic annotation /// 0050660 // FAD or FADH2 binding // infer…	1.64327	0.716567	6.64202	0.704611	0.990686	0.788698	6.62853	0.704611	0.990686	0.120109	0.827998	0.605135	0.000660578	2.15330967081309e-05	0.000233597	0.0204112	0.000825021	0.00375572	0.00101168	3.70136979781463e-05	0.504201	0.0226573	0.000991287	0.678755
178752_at	1	1	0	1	1	0	W06A7.4	hypothetical protein /// status:Partially_confirmed	W06A7.4 /// WBGene00012293	---	0016021 // integral to membrane // inferred from electronic annotation	---	1.6397	0.71343	7.81296	0.879139	0.963192	0.446768	7.75646	0.879139	0.963192	0.14915	0.763033	0.663827	2.30827253154924e-06	7.29815513860206e-07	0.0022203	0.000608508	8.58858685346196e-05	0.0178207	1.52173044621947e-06	4.72142980133683e-07	0.228075	0.000270291	4.36887752814718e-05	0.41953
176120_s_at	1	1	1	0	1	0	E01A2.7	hypothetical protein /// status:Confirmed	E01A2.7 /// WBGene00017089	0019915 // lipid storage // inferred from mutant phenotype	0016021 // integral to membrane // inferred from electronic annotation	0004064 // arylesterase activity // inferred from electronic annotation	1.62961	0.70453	5.63324	0.637284	1.07997	0.627345	5.60082	0.637284	1.07997	0.16533	0.781533	0.627528	2.70256907771588e-05	3.52675043720753e-08	3.21520551864201e-05	0.00283027	1.45740578878117e-05	0.000981293	0.000655706	2.31672953755631e-06	0.290343	0.017087	0.000127859	0.486677
190598_at	1	1	0	1	1	1	T14B4.4	TetraSPanin family	tsp-10	---	0016020 // membrane // inferred from electronic annotation /// 0016021 // integral to membrane // inferred from electronic annotation	---	1.62796	0.703067	5.35514	0.63827	1.03962	0.26204	5.42776	0.63827	1.03962	0.600579	0.646644	0.75949	1.31546393717961e-05	2.52714329868938e-08	0.0218197	0.00179584	1.35994883656344e-05	0.0876112	1.80840219408574e-05	3.64970647186552e-08	3.56717299612792e-05	0.00145548	7.6214748796943e-06	0.00186432
175111_at	1	1	1	1	1	0	AV203420	hypothetical protein /// status:Confirmed	C07H6.9 /// WBGene00015582	---	0016021 // integral to membrane // inferred from electronic annotation	---	1.62416	0.69969	7.76631	0.788236	0.749876	1.01292	7.79505	0.788236	0.749876	0.108993	0.850345	0.549035	1.12140393660026e-05	1.98455638439264e-05	5.10519129246986e-07	0.00160245	0.000787246	7.51455580839913e-05	1.78650304901249e-05	3.12439235253042e-05	0.417706	0.00144538	0.000863707	0.607574
181121_at	1	1	1	1	1	0	C46F2.1	hypothetical protein /// status:Partially_confirmed	C46F2.1 /// WBGene00016714	---	---	---	1.62212	0.697877	6.25527	0.874157	0.842871	0.663947	6.4847	0.874157	0.842871	0.0892611	0.793658	0.602096	1.23492623935573e-05	1.87321455985988e-05	0.000229663	0.00171655	0.000753722	0.00371854	5.87464695004352e-06	9.0482382239111e-06	0.50884	0.000692984	0.000352198	0.682502
191057_s_at	1	0	1	1	1	0	ZC455.4	UDP-GlucuronosylTransferase /// locus:ugt-6	ugt-6 /// WBGene00013904	0005975 // carbohydrate metabolic process // inferred from electronic annotation /// 0008152 // metabolic process // inferred from electronic annotation /// 0030259 // lipid glycosylation // inferred from electronic annotation	0016021 // integral to membrane // inferred from electronic annotation	0016740 // transferase activity // inferred from electronic annotation /// 0016757 // transferase activity, transferring glycosyl groups // inferred from electronic annotation /// 0016758 // transferase activity, transferring hexosyl groups // inferred from electronic annotation /// 0030246 // carbohydrate binding // inferred from electronic annotation	1.62129	0.697138	5.86845	0.84936	0.699939	0.876264	5.8667	0.84936	0.699939	0.207966	0.808521	0.585755	0.000209937	0.00119739	0.000154477	0.00999982	0.0122956	0.00283208	6.18596698743286e-05	0.000420692	0.206806	0.0035536	0.00560082	0.393133
171769_x_at	0	1	0	0	1	0	AV203169	hypothetical protein /// status:Confirmed	F23F12.12 /// WBGene00017756	---	0016021 // integral to membrane // inferred from electronic annotation	---	1.6185	0.694653	9.17463	0.450686	1.39273	0.819096	9.21493	0.450686	1.39273	-0.33801	0.887504	0.501802	0.0527261	7.90362166566596e-06	0.00156986	0.253039	0.000409649	0.0142374	0.0294663	1.52411688102474e-06	0.0919252	0.177245	9.34610244542671e-05	0.234487
179334_s_at	0	1	1	0	1	0	ZC412.3	status:Confirmed /// hypothetical protein	WBGene00013884 /// ZC412.3	---	0005576 // extracellular region // inferred from electronic annotation	---	1.61677	0.693112	6.54183	0.700212	1.15247	0.689703	6.62544	0.700212	1.15247	-0.236387	0.84746	0.538763	0.000545514	2.60714310758502e-06	0.000624119	0.0181719	0.000206545	0.00744945	0.000474364	2.12483759922552e-06	0.159495	0.014124	0.00012109	0.33524
182357_at	0	1	0	0	1	0	Y43F8C.2	Neuropeptide-Like Protein /// locus:nlp-26	nlp-26 /// WBGene00003764	---	---	---	1.61224	0.689069	7.04848	0.714116	1.55597	0.0829931	7.07702	0.714116	1.55597	-0.488756	0.78436	0.593777	0.0294271	8.64840077883968e-05	0.784588	0.182712	0.00207883	0.87924	0.0410202	0.000179628	0.147775	0.214368	0.00307397	0.319014
192469_at	1	1	1	1	1	0	C06B3.4	STeroid DeHydrogenase family /// locus:stdh-1	stdh-1 /// WBGene00007363	0006694 // steroid biosynthetic process // inferred from electronic annotation /// 0008152 // metabolic process // inferred from electronic annotation /// 0008340 // determination of adult lifespan // inferred from mutant phenotype /// 0008610 // lipid biosynthetic process // inferred from electronic annotation /// 0055114 // oxidation reduction // inferred from electronic annotation	0016021 // integral to membrane // inferred from electronic annotation	0003824 // catalytic activity // inferred from electronic annotation /// 0004022 // alcohol dehydrogenase (NAD) activity // inferred from electronic annotation /// 0005488 // binding // inferred from electronic annotation /// 0016491 // oxidoreductase activity // inferred from electronic annotation	1.61145	0.688363	9.86095	0.726916	0.869799	0.898505	9.86148	0.726916	0.869799	0.0382446	0.83174	0.544987	2.93534315889114e-07	2.57936666189273e-08	1.63956919129409e-08	0.000179526	1.35994883656344e-05	1.79064378106333e-05	2.48642827908361e-07	2.14863488457302e-08	0.660793	7.61921974328608e-05	5.72463015022531e-06	0.796452
189176_at	0	1	1	0	1	0	C36A4.1	CYtochrome P450 family /// locus:cyp-25A1	cyp-25A1 /// WBGene00007963	0055114 // oxidation reduction // inferred from electronic annotation	0016021 // integral to membrane // inferred from electronic annotation	0004497 // monooxygenase activity // inferred from electronic annotation /// 0005506 // iron ion binding // inferred from electronic annotation /// 0009055 // electron carrier activity // inferred from electronic annotation /// 0020037 // heme binding // inferred from electronic annotation	1.61107	0.688022	6.79577	0.616768	0.909157	0.633012	6.8105	0.616768	0.909157	0.443267	0.719646	0.656397	0.000407056	6.69709759255208e-06	0.000319641	0.0152173	0.000366556	0.0047134	0.000494037	8.52628445375643e-06	0.00649535	0.0145694	0.000336114	0.0407429
181122_at	0	1	0	0	1	0	F23F1.7	hypothetical protein /// status:Partially_confirmed	F23F1.7 /// WBGene00017748	---	---	---	1.60112	0.679077	7.0252	0.812958	1.0409	0.564882	7.11442	0.812958	1.0409	-0.19814	0.806248	0.551907	0.00195447	0.000225389	0.020572	0.0384278	0.00397944	0.0842837	0.0027645	0.000345959	0.402012	0.0423123	0.00486009	0.593607
177936_s_at	1	1	1	1	1	0	Y7A5A.1	status:Confirmed /// hypothetical protein	WBGene00012407 /// Y7A5A.1	---	0016021 // integral to membrane // inferred from electronic annotation	0003824 // catalytic activity // inferred from electronic annotation /// 0016491 // oxidoreductase activity // inferred from electronic annotation /// 0050660 // FAD or FADH2 binding // inferred from electronic annotation	1.60045	0.678479	9.06327	0.82597	0.924979	0.709183	9.0728	0.82597	0.924979	-0.140209	0.820044	0.536914	0.000199568	6.31027963747157e-05	0.000810409	0.00968696	0.00168974	0.00895314	5.08936785321637e-05	1.44596861661393e-05	0.366699	0.0030963	0.000491089	0.5605
185003_s_at	1	1	1	1	1	1	F52F10.3	O-ACyltransferase homolog /// locus:oac-31	oac-31 /// WBGene00018707	---	0016021 // integral to membrane // inferred from electronic annotation	0016747 // transferase activity, transferring acyl groups other than amino-acyl groups // inferred from electronic annotation	1.60041	0.678444	6.14687	0.530667	0.819545	0.845097	6.01034	0.530667	0.819545	0.525144	0.73177	0.625119	3.9432819586038e-05	1.98258619765278e-07	1.31497571348302e-07	0.00348621	4.09645175163661e-05	4.24389807659498e-05	4.6573615261703e-05	2.39674316062387e-07	5.21197633846848e-05	0.00293756	2.82579693214307e-05	0.00228161
190114_at	0	1	0	0	1	-1	R13H4.2	hypothetical protein	R13H4.2	---	---	---	1.59676	0.675148	8.348	0.599161	1.41475	0.658533	8.50846	0.599161	1.41475	-0.635462	0.890813	0.459482	0.00585181	1.28179229162399e-06	0.00301579	0.0720985	0.000124042	0.0220102	0.000350324	1.09951466663007e-08	0.000199647	0.011421	3.86154548714421e-06	0.00478589
173151_s_at	0	1	0	1	1	0	AU114293	hypothetical protein	C17C3.1	0006637 // acyl-CoA metabolic process // inferred from electronic annotation /// 0019915 // lipid storage // inferred from mutant phenotype	0016021 // integral to membrane // inferred from electronic annotation	0016291 // acyl-CoA thioesterase activity // inferred from electronic annotation	1.58663	0.665968	8.1006	0.724712	0.861725	0.516414	8.07689	0.724712	0.861725	0.306521	0.70095	0.630986	0.00021527	3.60136397539638e-05	0.00374289	0.0101589	0.0011766	0.0256496	0.000281138	4.85021807283697e-05	0.0682172	0.00997057	0.00120693	0.193495
190439_s_at	1	0	0	1	0	0	C56A3.7	CAVeolin	cav-2	0007166 // cell surface receptor linked signaling pathway // traceable author statement	0000139 // Golgi membrane // inferred from electronic annotation /// 0005794 // Golgi apparatus // inferred from electronic annotation /// 0005886 // plasma membrane // inferred from electronic annotation /// 0005901 // caveola // traceable author statement /// 0005901 // caveola // inferred from electronic annotation /// 0016020 // membrane // inferred from electronic annotation /// 0016021 // i…	0004871 // signal transducer activity // traceable author statement	1.58547	0.664908	6.37127	0.895665	0.644477	0.660523	6.44115	0.895665	0.644477	0.248643	0.733555	0.596262	7.26269590545179e-05	0.00153622	0.00125796	0.00495744	0.0145934	0.012289	4.97643972841314e-05	0.00115357	0.147406	0.00307604	0.0114711	0.318583
174552_s_at	0	1	1	0	1	0	CEK022F8R	plant Late Embryo Abundant (LEA) related /// locus:lea-1	lea-1 /// WBGene00002263	0006950 // response to stress // traceable author statement	---	0005515 // protein binding // inferred from physical interaction	1.57955	0.659511	12.8754	0.430341	1.00295	0.929179	12.9054	0.430341	1.00295	0.161298	0.787491	0.531531	0.00204415	2.29461852827081e-07	6.23549535718159e-07	0.0392898	4.34937560371784e-05	8.39145331194972e-05	0.000392222	1.56906578535162e-08	0.113868	0.0123445	4.66284107327664e-06	0.268847
189081_at	1	0	0	1	0	0	C10C5.5	hypothetical protein /// aminoacylase-1	aminoacylase-1 /// WBGene00007509	0006508 // proteolysis // inferred from electronic annotation /// 0006520 // cellular amino acid metabolic process // inferred from electronic annotation /// 0008152 // metabolic process // inferred from electronic annotation	0005737 // cytoplasm // inferred from electronic annotation	0004046 // aminoacylase activity // inferred from electronic annotation /// 0005515 // protein binding // inferred from electronic annotation /// 0008237 // metallopeptidase activity // inferred from electronic annotation /// 0016787 // hydrolase activity // inferred from electronic annotation	1.57715	0.657319	7.06208	1.61004	0.185335	0.365334	7.01744	1.61004	0.185335	-0.0121722	0.720236	0.594401	2.92921492901654e-05	0.516321	0.209274	0.00290829	0.694637	0.39626	0.000266329	0.599866	0.972395	0.00959345	0.758904	0.984816
179511_at	1	1	1	1	1	0	F20G2.5	hypothetical protein /// status:Partially_confirmed	F20G2.5 /// WBGene00008988	0006952 // defense response // inferred from mutant phenotype	---	---	1.57596	0.656231	8.06977	0.628081	0.719974	0.980351	8.07307	0.628081	0.719974	0.260924	0.776135	0.536326	9.41495964475971e-05	2.16206376374607e-05	5.07885756277882e-07	0.00598952	0.000825021	7.51455580839913e-05	2.46749667821605e-06	4.33722492680945e-07	0.0093542	0.000366637	4.2152916222633e-05	0.0524494
183450_at	1	1	1	1	1	0	F25B4.9	C-type LECtin /// locus:clec-1	clec-1 /// WBGene00017772	0002009 // morphogenesis of an epithelium // inferred from mutant phenotype /// 0002119 // nematode larval development // inferred from mutant phenotype /// 0010171 // body morphogenesis // inferred from mutant phenotype /// 0040007 // growth // inferred from mutant phenotype /// 0040011 // locomotion // inferred from mutant phenotype /// 0040018 // positive regulation of multicellular organism g…	---	0005488 // binding // inferred from electronic annotation	1.5756	0.655904	10.8603	0.671748	0.980185	1.15808	10.9648	0.671748	0.980185	-0.526522	0.936671	0.375137	0.000205997	3.1828857273109e-06	3.84972606467161e-07	0.00990079	0.000229493	7.29305510700051e-05	0.000102983	1.33009875829309e-06	0.0010063	0.00498869	8.60000674138208e-05	0.0125305
185162_at	0	1	0	1	1	0	Y105C5B.9	status:Confirmed /// hypothetical protein	WBGene00013650 /// Y105C5B.9	0055114 // oxidation reduction // inferred from electronic annotation	---	0016491 // oxidoreductase activity // inferred from electronic annotation /// 0016702 // oxidoreductase activity, acting on single donors with incorporation of molecular oxygen, incorporation of two atoms of oxygen // inferred from electronic annotation /// 0046872 // metal ion binding // inferred from electronic annotation	1.57467	0.655053	5.81486	0.706386	0.858422	0.586494	5.8564	0.706386	0.858422	0.21421	0.7171	0.593006	0.000214343	2.82035184198648e-05	0.00114544	0.0101476	0.000993622	0.0114919	8.24935353656607e-05	9.51819919069027e-06	0.132408	0.00432126	0.000363584	0.297037
180427_at	1	0	1	1	1	0	ZC395.5	status:Confirmed /// hypothetical protein	WBGene00022597 /// ZC395.5	---	---	---	1.57055	0.651274	8.67478	0.905205	0.607506	0.725663	8.8422	0.905205	0.607506	0.156562	0.746124	0.556424	3.99010855335176e-05	0.00171173	0.000370909	0.00348621	0.0156533	0.00521724	1.42308849708794e-06	0.000134538	0.217221	0.000255709	0.00251393	0.406529
180765_at	0	1	0	0	1	1	W02D7.2	C-type LECtin /// hypothetical protein /// locus:clec-218 /// status:Confirmed	clec-218 /// W02D7.12 /// WBGene00020938 /// WBGene00044356	---	---	0005488 // binding // inferred from electronic annotation /// 0005529 // sugar binding // inferred from electronic annotation	1.56591	0.646997	6.39069	0.631026	0.700566	0.513053	6.4193	0.631026	0.700566	0.705747	0.614881	0.679113	0.000761577	0.000295146	0.00389458	0.0223075	0.00481621	0.0263	0.00054678	0.00020539	0.000191103	0.0153069	0.00338007	0.00469052
185106_at	1	1	1	1	1	0	Y105C5B.5	status:Confirmed /// hypothetical protein	WBGene00013647 /// Y105C5B.5	---	---	---	1.5541	0.636083	9.86083	0.755059	0.778182	0.677788	9.8789	0.755059	0.778182	0.0722321	0.737009	0.535157	2.5653621754301e-05	1.82814513737245e-05	8.20494754816629e-05	0.00278187	0.00073948	0.00182345	3.1093080196898e-05	2.22174366727929e-05	0.591409	0.00212602	0.00067851	0.745375
177374_at	0	1	1	1	1	0	LLC1.2	hypothetical protein	LLC1.2	0019915 // lipid storage // inferred from mutant phenotype	---	---	1.55386	0.635858	10.7887	0.765841	0.701304	0.880248	10.8851	0.765841	0.701304	0.00060899	0.782464	0.489251	0.000228807	0.000520192	5.55947188350709e-05	0.0106987	0.00719942	0.00142182	9.44012948503594e-05	0.000227697	0.996776	0.00472098	0.00363868	0.998068
189430_at	0	1	1	1	1	1	C12D5.7	CYtochrome P450 family /// locus:cyp-33A1	cyp-33A1 /// WBGene00015709	0055114 // oxidation reduction // inferred from electronic annotation	---	0004497 // monooxygenase activity // inferred from electronic annotation /// 0005506 // iron ion binding // inferred from electronic annotation /// 0009055 // electron carrier activity // inferred from electronic annotation /// 0016491 // oxidoreductase activity // inferred from electronic annotation /// 0020037 // heme binding // inferred from electronic annotation /// 0046872 // metal ion bindi…	1.55362	0.635637	8.10727	0.524036	0.841095	0.616449	8.10019	0.524036	0.841095	0.467114	0.660527	0.610748	0.000612928	4.15667949491487e-06	0.00013169	0.0197298	0.000265923	0.00254878	9.07607908992621e-05	3.31803196715874e-07	0.000284309	0.0046288	3.48963184266319e-05	0.00582682
185001_at	1	0	0	1	0	0	C08F11.13	hypothetical protein /// status:Confirmed	C08F11.13 /// WBGene00007460	---	0016021 // integral to membrane // inferred from electronic annotation	---	1.5424	0.625181	7.74943	0.914181	0.53662	0.404033	7.7366	0.914181	0.53662	0.445453	0.618278	0.632085	5.94348655075458e-05	0.00595034	0.0297011	0.00429853	0.0371047	0.107716	6.42545427438895e-05	0.00628101	0.0189797	0.00359756	0.0377227	0.0836071
189268_s_at	0	1	0	0	1	0	C15H9.7	hypothetical protein /// kynureninase	kynureninase /// WBGene00015802	0006569 // tryptophan catabolic process // inferred from electronic annotation /// 0008152 // metabolic process // inferred from electronic annotation /// 0009435 // NAD biosynthetic process // inferred from electronic annotation /// 0019363 // pyridine nucleotide biosynthetic process // inferred from electronic annotation /// 0019915 // lipid storage // inferred from mutant phenotype	0005737 // cytoplasm // inferred from electronic annotation	0003824 // catalytic activity // inferred from electronic annotation /// 0016787 // hydrolase activity // inferred from electronic annotation /// 0030170 // pyridoxal phosphate binding // inferred from electronic annotation /// 0030429 // kynureninase activity // inferred from electronic annotation	1.54183	0.624646	9.15688	0.711572	1.07579	0.443545	9.29179	0.711572	1.07579	-0.270385	0.743635	0.505658	0.000993053	1.61785267899411e-05	0.0234069	0.0262772	0.000677725	0.0920939	0.000370477	4.33340441525575e-06	0.107339	0.011927	0.000204783	0.259172
189405_at	1	0	1	1	1	0	F14H3.10	CYtochrome P450 family /// locus:cyp-35D1	cyp-35D1 /// WBGene00008829	0055114 // oxidation reduction // inferred from electronic annotation	0016021 // integral to membrane // inferred from electronic annotation	0004497 // monooxygenase activity // inferred from electronic annotation /// 0005506 // iron ion binding // inferred from electronic annotation /// 0005515 // protein binding // inferred from physical interaction /// 0009055 // electron carrier activity // inferred from electronic annotation /// 0016491 // oxidoreductase activity // inferred from electronic annotation /// 0020037 // heme binding …	1.54111	0.62397	5.81945	0.74031	0.60906	0.799075	5.75663	0.74031	0.60906	0.246005	0.716148	0.531792	0.000184922	0.00108987	8.55258970461453e-05	0.00942485	0.0115563	0.00188428	9.15657747958264e-05	0.000599132	0.104698	0.00463923	0.00714382	0.255156
186127_at	0	1	1	0	1	-1	T14G12.3	Temporarily Assigned Gene name /// locus:tag-18	tag-18 /// WBGene00006408	---	---	---	1.53962	0.622574	8.23319	0.539054	1.18721	0.817535	8.34298	0.539054	1.18721	-0.534613	0.847932	0.397216	0.00190394	4.28360725332103e-07	3.81318161112729e-05	0.0380043	6.18409838719672e-05	0.00109388	0.00061417	6.83818612642269e-08	0.000660774	0.0164485	1.13624183023236e-05	0.00956976
179620_s_at	1	1	0	1	1	0	T10G3.3	hypothetical protein	T10G3.3	---	---	---	1.5384	0.621429	5.56329	0.847354	0.943019	0.510556	5.77837	0.847354	0.943019	-0.362729	0.766977	0.475881	7.02730729229514e-05	2.19778365818295e-05	0.00555609	0.00486461	0.000835923	0.033921	4.31682203381758e-05	1.3033206449644e-05	0.0301545	0.00278399	0.000457732	0.112149
175229_at	1	0	0	1	0	0	AU113632	hypothetical protein /// status:Confirmed	C08F11.13 /// WBGene00007460	---	0016021 // integral to membrane // inferred from electronic annotation	---	1.53822	0.621259	9.24475	0.835397	0.461314	0.550348	9.11117	0.835397	0.461314	0.583783	0.615686	0.626831	8.56510890520519e-05	0.010894	0.00340079	0.00554917	0.0561975	0.0240398	0.000125676	0.0136184	0.00291688	0.00566201	0.0643565	0.0246983
190302_at	1	1	1	1	1	0	Y66A7A.6	GLYcosylation related /// locus:gly-8	gly-8 /// WBGene00001633	0006355 // regulation of transcription, DNA-dependent // inferred from electronic annotation /// 0045449 // regulation of transcription // inferred from electronic annotation	0000139 // Golgi membrane // inferred from electronic annotation /// 0005634 // nucleus // inferred from electronic annotation /// 0005794 // Golgi apparatus // inferred from electronic annotation /// 0016020 // membrane // inferred from electronic annotation /// 0016021 // integral to membrane // inferred from electronic annotation	0003677 // DNA binding // inferred from electronic annotation /// 0003700 // sequence-specific DNA binding transcription factor activity // inferred from electronic annotation /// 0016740 // transferase activity // inferred from electronic annotation /// 0016757 // transferase activity, transferring glycosyl groups // inferred from electronic annotation /// 0043565 // sequence-specific DNA bindin…	1.53802	0.621078	7.33705	0.704731	0.923118	0.648128	7.38486	0.704731	0.923118	-0.17736	0.758659	0.483496	0.000192616	1.06252071418884e-05	0.000425924	0.00956201	0.000514112	0.00575508	0.000188372	1.02804239769261e-05	0.242834	0.00749908	0.000383728	0.43675
192737_at	1	1	0	1	1	1	F49E11.10	SCP-Like extracellular protein /// locus:scl-2	scl-2 /// WBGene00009895	---	0005576 // extracellular region // inferred from electronic annotation	---	1.53574	0.618931	10.9386	0.737973	0.502058	0.135324	10.8721	0.737973	0.502058	1.0982	0.458452	0.779409	1.85800951859817e-07	2.16372397501698e-05	0.129876	0.000149521	0.000825021	0.291902	7.32965406771118e-06	0.000428399	4.34025115606376e-08	0.000803299	0.00563889	5.58915842622111e-05
175412_at	0	1	1	1	1	0	AU116579	Caenorhabditis EpoxidE Hydrolase /// locus:ceeh-1	ceeh-1 /// WBGene00019329	---	0016021 // integral to membrane // inferred from electronic annotation	0003824 // catalytic activity // inferred from electronic annotation /// 0016787 // hydrolase activity // inferred from electronic annotation	1.53518	0.618406	8.42322	0.554469	0.877847	0.538008	8.36295	0.554469	0.877847	0.307795	0.656775	0.580037	0.000664799	5.47459194566985e-06	0.000863465	0.0204112	0.000328261	0.00938335	7.0964945575796e-05	2.91158145883176e-07	0.00951274	0.00393054	3.19096938179626e-05	0.0530113
179302_at	1	1	1	1	1	0	F22B8.7	hypothetical protein /// status:Confirmed	F22B8.7 /// WBGene00009049	---	---	0003824 // catalytic activity // inferred from electronic annotation /// 0030151 // molybdenum ion binding // inferred from electronic annotation /// 0030170 // pyridoxal phosphate binding // inferred from electronic annotation	1.53121	0.614669	9.27086	0.643165	0.821549	0.589125	9.26833	0.643165	0.821549	0.169459	0.684613	0.544724	8.99731523117208e-06	4.31727176426763e-07	2.45562927879218e-05	0.00139477	6.18409838719672e-05	0.00081453	1.17408944530399e-06	4.56069411793023e-08	0.0643247	0.000231638	8.80955077554698e-06	0.185866
183367_at	0	1	1	0	1	0	M02D8.5	hypothetical protein /// status:Partially_confirmed	M02D8.5 /// WBGene00019731	---	---	---	1.53045	0.613955	7.05649	0.575038	0.64225	0.816912	7.00103	0.575038	0.64225	0.432242	0.678067	0.549843	0.0014004	0.000544829	5.09653390108631e-05	0.0321717	0.00742484	0.0013482	0.000448368	0.000155973	0.00446174	0.0135325	0.00276967	0.0322485
194157_s_at	0	1	0	0	1	0	F53B6.8	FIP (Fungus-Induced Protein) Related /// locus:fipr-26	fipr-26 /// WBGene00009963	---	0016021 // integral to membrane // inferred from electronic annotation	---	1.5289	0.612491	6.60925	0.26795	1.32578	0.977493	6.66806	0.26795	1.32578	-0.490004	0.857074	0.367908	0.303356	7.82255575052168e-05	0.00133584	0.612157	0.00195117	0.0128783	0.238021	1.63018599603263e-05	0.0395055	0.547261	0.000536765	0.134083
177670_at	1	1	1	1	1	0	ZC64.2	TransThyretin-Related family domain /// locus:ttr-48	ttr-48 /// WBGene00022515	0019915 // lipid storage // inferred from mutant phenotype	---	---	1.52886	0.612459	10.4349	0.749257	0.720233	0.735587	10.5646	0.749257	0.720233	0.000183166	0.735026	0.489891	6.67099304705431e-06	1.06113878573214e-05	8.29188980862503e-06	0.00111484	0.000514112	0.000412974	6.50696458287457e-08	1.11408096296499e-07	0.998198	3.35173745663869e-05	1.56508119279072e-05	0.998911
194151_x_at	0	1	1	0	1	0	156382	MeTaLlothionein	mtl-2	0008340 // determination of adult lifespan // inferred from mutant phenotype /// 0009408 // response to heat // inferred from expression pattern /// 0040007 // growth // inferred from mutant phenotype /// 0040010 // positive regulation of growth rate // inferred from mutant phenotype /// 0046686 // response to cadmium ion // inferred from expression pattern	---	0046872 // metal ion binding // inferred from electronic annotation	1.52788	0.611532	10.6799	0.388589	0.988166	0.615954	10.7476	0.388589	0.988166	0.299732	0.664236	0.558829	0.00506144	3.74583095001197e-07	9.8188101911948e-05	0.0664745	5.96601616934198e-05	0.00208224	0.000843336	1.53845857149969e-08	0.00607673	0.0202048	4.66284107327664e-06	0.0391279
185081_at	0	1	0	0	1	0	Y73C8C.2	C-type LECtin /// locus:clec-210	clec-210 /// WBGene00022261	0040010 // positive regulation of growth rate // inferred from mutant phenotype	---	0005488 // binding // inferred from electronic annotation	1.52654	0.610261	6.03689	0.30619	1.26928	0.044103	6.07775	0.30619	1.26928	0.466516	0.539859	0.680663	0.149947	1.13377910511429e-05	0.830293	0.436381	0.000541734	0.906993	0.139297	7.98157508162414e-06	0.0306539	0.415605	0.000322878	0.113297
172806_x_at	0	0	1	0	0	1	B0238.13	hypothetical protein /// carboxylesterase	carboxylesterase /// WBGene00015077	0008152 // metabolic process // inferred from electronic annotation	---	0016787 // hydrolase activity // inferred from electronic annotation	1.52415	0.608008	5.48217	0.634978	0.35726	0.988328	5.41498	0.634978	0.35726	0.675244	0.660188	0.555827	0.000536976	0.0273922	5.03374393213563e-06	0.0180052	0.105845	0.000310347	0.000333852	0.0212076	0.000184929	0.0111221	0.0870674	0.00463914
176044_at	0	0	1	0	1	0	Y41D4B.L	status:Confirmed /// hypothetical protein	WBGene00021518 /// Y41D4B.16	---	---	---	1.52151	0.605507	9.06635	0.434301	0.773032	1.14291	9.19326	0.434301	0.773032	0.0754649	0.783414	0.427599	0.0576219	0.0022075	6.15315909950481e-05	0.264875	0.0188832	0.00151745	0.0144793	0.000166457	0.640275	0.117392	0.00289996	0.780235
190288_at	0	1	0	0	1	0	AC3.5	hypothetical protein /// glutamyl aminopeptidase	AC3.5 /// WBGene00007071	0006508 // proteolysis // inferred from electronic annotation	0016020 // membrane // inferred from electronic annotation /// 0016021 // integral to membrane // inferred from electronic annotation	0008237 // metallopeptidase activity // inferred from electronic annotation /// 0008270 // zinc ion binding // inferred from electronic annotation	1.52121	0.605215	7.9798	0.567275	0.886346	0.406564	7.94035	0.567275	0.886346	0.317483	0.620062	0.590368	0.00150061	1.96508427807314e-05	0.0145265	0.033596	0.000782452	0.0665397	0.000545211	4.85276604462047e-06	0.0284183	0.0152906	0.00022452	0.108218
188891_at	1	1	1	1	1	0	T02E1.4	DeHydrogenases, Short chain	dhs-3	0008152 // metabolic process // inferred from electronic annotation /// 0009792 // embryo development ending in birth or egg hatching // inferred from mutant phenotype /// 0033555 // multicellular organismal response to stress // inferred from expression pattern /// 0055114 // oxidation reduction // inferred from electronic annotation	0016021 // integral to membrane // inferred from electronic annotation	0003824 // catalytic activity // inferred from electronic annotation /// 0005488 // binding // inferred from electronic annotation /// 0016491 // oxidoreductase activity // inferred from electronic annotation	1.52071	0.604741	7.5395	0.779409	0.591042	0.808791	7.58895	0.779409	0.591042	0.0787525	0.726414	0.483068	2.82810366512131e-05	0.000463249	1.86878512852892e-05	0.00286162	0.00662064	0.000688523	8.91190489439237e-06	0.000178465	0.527698	0.000912024	0.00306084	0.696594
187312_at	1	0	1	1	0	1	Y110A2AL.3	status:Partially_confirmed /// hypothetical protein	WBGene00022440 /// Y110A2AL.3	---	0016021 // integral to membrane // inferred from electronic annotation	---	1.52023	0.604286	6.39866	0.862674	0.218403	0.904724	6.24839	0.862674	0.218403	0.558838	0.661934	0.546638	1.71789238097497e-05	0.145359	9.93097597744471e-06	0.00218888	0.318963	0.000464357	1.70728253799985e-06	0.0823596	0.000220268	0.00029314	0.221725	0.00499825
183327_at	0	1	0	1	1	0	C32H11.3	hypothetical protein /// status:Partially_confirmed	C32H11.3 /// WBGene00007866	0040011 // locomotion // inferred from mutant phenotype	---	---	1.51962	0.603708	5.46708	0.559245	0.835192	0.485837	5.52177	0.559245	0.835192	0.347535	0.626758	0.580657	0.00333922	9.87225369212475e-05	0.00862569	0.0525275	0.00227329	0.0460821	7.47225806797452e-05	6.65874593571994e-07	0.00470806	0.00402354	5.41566320761475e-05	0.033236
192502_at	0	1	1	0	1	0	F09F3.9	Carnitine Palmitoyl Transferase /// locus:cpt-5	cpt-5 /// WBGene00008629	0006508 // proteolysis // inferred from electronic annotation	---	0004197 // cysteine-type endopeptidase activity // inferred from electronic annotation /// 0005515 // protein binding // inferred from electronic annotation /// 0008415 // acyltransferase activity // inferred from electronic annotation	1.51879	0.602918	5.2768	0.460737	0.74249	0.771692	5.33553	0.460737	0.74249	0.439366	0.658306	0.547531	0.00641232	0.000118959	8.00254299249408e-05	0.0757685	0.00257631	0.00179675	0.00168343	1.61297558018641e-05	0.00243526	0.031418	0.00053273	0.0222149
188406_s_at	0	1	0	0	1	0	F11H8.3	COLlagen /// locus:col-8	col-8 /// WBGene00000597	---	---	0042302 // structural constituent of cuticle // inferred from electronic annotation	1.51787	0.602046	8.71319	0.571852	1.35246	0.442125	8.88624	0.571852	1.35246	-0.678481	0.788813	0.415278	0.0102444	3.74560514372189e-06	0.0389103	0.0989499	0.000250089	0.129729	0.0266314	2.83897331523167e-05	0.0105139	0.166613	0.000802023	0.0564841
179165_at	0	1	1	0	1	0	W04A4.2	hypothetical protein /// status:Partially_confirmed	W04A4.2 /// WBGene00012231	---	---	---	1.51782	0.602005	8.34422	0.39249	0.662197	1.14703	8.44499	0.39249	0.662197	0.355625	0.733907	0.470104	0.00757952	9.69485678434737e-05	1.33228978205729e-07	0.0833747	0.00224938	4.24389807659498e-05	0.0031351	2.40891328639228e-05	0.00623409	0.0458342	0.000720018	0.0396753
186713_at	0	1	0	0	1	0	ZK512.7	status:Confirmed /// hypothetical protein	WBGene00013986 /// ZK512.7	0000003 // reproduction // inferred from mutant phenotype	---	---	1.51492	0.599244	6.14329	0.776088	1.23615	0.486011	6.49214	0.776088	1.23615	-0.915028	0.83275	0.365737	0.00590764	0.000118108	0.0642842	0.0723201	0.00256152	0.182493	0.00802526	0.000187987	0.00256503	0.0815347	0.00318178	0.0229119
192266_s_at	0	1	0	0	1	0	C12C8.1	Heat Shock Protein /// locus:hsp-70	hsp-70 /// WBGene00002026	0000902 // cell morphogenesis // inferred from electronic annotation /// 0008340 // determination of adult lifespan // inferred from genetic interaction /// 0008340 // determination of adult lifespan // inferred from mutant phenotype /// 0030968 // endoplasmic reticulum unfolded protein response // inferred from expression pattern	---	0000166 // nucleotide binding // inferred from electronic annotation /// 0005524 // ATP binding // inferred from electronic annotation	1.51378	0.598151	6.49491	0.0489788	1.12392	0.915667	6.58641	0.0489788	1.12392	0.327451	0.696187	0.500115	0.844611	0.000316209	0.00185398	0.944842	0.00505736	0.0158808	0.835082	0.000174607	0.176292	0.941448	0.00301427	0.356017
191611_at	1	1	0	1	1	0	F35E8.11	CaDmium Responsive /// locus:cdr-1	cdr-1 /// WBGene00000412	0040010 // positive regulation of growth rate // inferred from mutant phenotype /// 0046686 // response to cadmium ion // inferred from direct assay	0005764 // lysosome // inferred from direct assay /// 0016021 // integral to membrane // inferred from electronic annotation /// 0016021 // integral to membrane // inferred from sequence or structural similarity	---	1.50817	0.592795	6.55867	0.625459	0.788248	0.268556	6.56605	0.625459	0.788248	0.460801	0.560755	0.624836	3.12536823458695e-05	2.06738999666339e-06	0.0256251	0.00304308	0.000170867	0.0976104	5.24057841826775e-05	3.68730192561059e-06	0.000985469	0.00315108	0.000179182	0.0124111
183608_at	0	1	1	1	1	1	F44A2.3	hypothetical protein /// status:Confirmed	F44A2.3 /// WBGene00018403	0009792 // embryo development ending in birth or egg hatching // inferred from mutant phenotype	---	0008289 // lipid binding // inferred from electronic annotation	1.50774	0.592384	7.30411	0.481131	0.828115	0.52482	7.41614	0.481131	0.828115	0.410988	0.611356	0.573412	0.000374676	8.86907526830927e-07	0.000162764	0.0145821	9.97118829797417e-05	0.00294287	7.4556541615431e-05	1.01292834369503e-07	0.000355416	0.00402354	1.43603501790085e-05	0.00664921
189185_at	1	0	0	1	0	1	C05E4.14	Serpentine Receptor, class H	srh-2	---	0016021 // integral to membrane // inferred from electronic annotation	0004872 // receptor activity // inferred from electronic annotation	1.50762	0.592273	4.5492	0.879899	0.315342	0.593849	4.45907	0.879899	0.315342	0.569305	0.596363	0.588182	3.45110740729701e-05	0.0587152	0.00147128	0.00319803	0.177879	0.0137505	1.4013443112157e-06	0.016931	0.000191227	0.000254764	0.0743492	0.00469052
186903_at	0	1	0	0	1	0	Y55B1BL.1	status:Confirmed /// hypothetical protein	WBGene00021909 /// Y55B1BL.1	---	0016021 // integral to membrane // inferred from electronic annotation	---	1.50125	0.586165	9.78722	0.644739	0.683376	0.445517	9.68385	0.644739	0.683376	0.415245	0.591211	0.58112	0.000626785	0.00036991	0.00982291	0.0199805	0.00565027	0.0505858	0.000879637	0.000527705	0.018389	0.0207527	0.00652892	0.0818682
186349_at	0	1	1	0	1	0	Y51H7C.1	status:Confirmed /// hypothetical protein	WBGene00021779 /// Y51H7C.1	---	---	---	1.50072	0.585655	8.90127	0.362355	0.940884	0.835212	9.10621	0.362355	0.940884	0.07224	0.712817	0.458493	0.0942347	0.000285944	0.000839207	0.34396	0.00470943	0.00917845	0.0575572	6.98262510442669e-05	0.688779	0.260965	0.00157676	0.816611
177496_at	0	1	1	0	1	0	D1086.1	hypothetical protein /// status:Confirmed	D1086.1 /// WBGene00008388	---	---	---	1.50044	0.585385	8.51911	0.585698	0.711502	0.890224	8.72227	0.585698	0.711502	0.0276837	0.729141	0.441628	0.00117871	0.000203927	1.92180861208838e-05	0.0294004	0.00372972	0.000702977	0.000690781	0.000108713	0.845496	0.0176318	0.00218173	0.912846
182330_s_at	0	1	0	0	1	0	Y37A1A.2	status:Partially_confirmed /// hypothetical protein	WBGene00012535 /// Y37A1A.2	---	0016021 // integral to membrane // inferred from electronic annotation	---	1.49993	0.584897	7.91028	0.549022	0.882442	0.424759	7.84785	0.549022	0.882442	0.221695	0.618741	0.551053	0.00294498	3.78208710503635e-05	0.0154321	0.0485747	0.00121189	0.0696242	0.00115206	9.69626140000055e-06	0.130554	0.0242132	0.000368148	0.294181
184497_at	1	1	1	1	1	0	C17G10.5	LYSozyme /// locus:lys-8	lys-8 /// WBGene00003097	0005975 // carbohydrate metabolic process // inferred from electronic annotation /// 0009253 // peptidoglycan catabolic process // inferred from electronic annotation /// 0016998 // cell wall macromolecule catabolic process // inferred from electronic annotation	---	0003796 // lysozyme activity // inferred from electronic annotation /// 0003824 // catalytic activity // inferred from electronic annotation /// 0005515 // protein binding // inferred from physical interaction /// 0043169 // cation binding // inferred from electronic annotation	1.4953	0.580437	11.4588	0.72595	0.638985	0.615068	11.484	0.72595	0.638985	0.13768	0.660001	0.500872	0.000107222	0.000371931	0.00052694	0.00654522	0.00567547	0.00658245	1.60560565889603e-05	6.53893960002316e-05	0.266334	0.00134258	0.0014992	0.461931
179650_at	0	1	1	0	1	0	K08D8.4	hypothetical protein	K08D8.4	---	---	---	1.49278	0.578004	7.07304	0.352416	0.899971	1.0679	7.19849	0.352416	0.899971	-0.104651	0.77343	0.382579	0.0678271	0.000131376	2.11798224991946e-05	0.289121	0.00277834	0.00073936	0.0630864	0.000106558	0.561423	0.274302	0.00215294	0.722103
172427_x_at	0	1	0	0	1	0	B0213.3	Neuropeptide-Like Protein /// locus:nlp-28	nlp-28 /// WBGene00003766	0007218 // neuropeptide signaling pathway // inferred from electronic annotation	0005576 // extracellular region // inferred from electronic annotation /// 0016021 // integral to membrane // inferred from electronic annotation	---	1.49176	0.577018	10.0564	0.681454	0.983106	0.462254	10.0432	0.681454	0.983106	-0.329263	0.708938	0.445099	0.00721947	0.00041374	0.053177	0.0812758	0.00612993	0.160086	0.00545258	0.000276483	0.140413	0.0645661	0.00412402	0.308737
178820_at	1	0	1	1	0	0	F54D5.4	hypothetical protein /// status:Confirmed	F54D5.4 /// WBGene00010050	---	---	---	1.48583	0.571264	10.7906	0.93548	0.624818	0.844249	10.8905	0.93548	0.624818	-0.53726	0.801516	0.341013	4.84097299414753e-05	0.00204512	0.000140518	0.00383904	0.0178633	0.00266235	2.53585958237514e-05	0.00128379	0.00406648	0.00187496	0.0124613	0.0304071
189023_at	0	0	1	1	1	0	W02B12.1	hypothetical protein /// phospholipase	phospholipase /// WBGene00012201	0006629 // lipid metabolic process // inferred from electronic annotation	---	0016787 // hydrolase activity // inferred from electronic annotation /// 0016788 // hydrolase activity, acting on ester bonds // inferred from electronic annotation	1.4853	0.570754	6.93735	0.677115	0.616839	0.671969	6.91521	0.677115	0.616839	0.164647	0.655307	0.4862	0.00046467	0.00104963	0.000497936	0.0164083	0.0112624	0.00639785	0.000174348	0.000424072	0.254878	0.00712752	0.00560102	0.448965
183759_at	0	1	0	0	1	0	Y38F1A.9	One IG domain /// locus:oig-2	oig-2 /// WBGene00003860	0019915 // lipid storage // inferred from mutant phenotype	---	---	1.48492	0.570386	8.39644	0.526365	1.08858	0.299379	8.50722	0.526365	1.08858	-0.106951	0.638108	0.502664	0.000662726	1.839480037098e-07	0.0291353	0.0204112	3.90634024544838e-05	0.106269	0.000548172	1.35108603005232e-07	0.395098	0.0153181	1.83143266863144e-05	0.586554
173348_s_at	0	1	1	0	1	0	CEK055BYR	Chondroitin ProteoGlycan /// locus:cpg-9	cpg-9 /// WBGene00022072	---	---	---	1.48341	0.568918	5.83471	0.514264	0.956003	0.736837	6.00261	0.514264	0.956003	-0.263861	0.735701	0.402135	0.00851021	4.22671366874336e-05	0.000556985	0.0894919	0.00130033	0.00685552	0.0121019	7.77919523248168e-05	0.166042	0.104709	0.00171486	0.342991
190178_s_at	0	1	1	0	1	0	F14D12.5	SULfate Permease family /// locus:sulp-2	sulp-2 /// WBGene00017464	0006810 // transport // inferred from electronic annotation /// 0008272 // sulfate transport // inferred from electronic annotation /// 0055085 // transmembrane transport // inferred from electronic annotation	0005929 // cilium // inferred from direct assay /// 0016020 // membrane // inferred from electronic annotation /// 0016021 // integral to membrane // inferred from electronic annotation /// 0016323 // basolateral plasma membrane // inferred from direct assay	0005215 // transporter activity // inferred from electronic annotation /// 0008271 // secondary active sulfate transmembrane transporter activity // inferred from electronic annotation /// 0015116 // sulfate transmembrane transporter activity // inferred from direct assay	1.48109	0.566663	6.06771	0.374979	0.83422	0.567649	6.05409	0.374979	0.83422	0.413933	0.592283	0.541044	0.0115823	9.91629093811416e-06	0.000536243	0.106885	0.000492273	0.00665515	0.0102018	7.60941358150724e-06	0.00541958	0.0940623	0.000311905	0.0363178
190588_s_at	0	1	1	0	1	0	F54F3.1	NIDogen (basement membrane protein	nid-1	0001764 // neuron migration // inferred from mutant phenotype /// 0007160 // cell-matrix adhesion // inferred from electronic annotation /// 0007271 // synaptic transmission, cholinergic // inferred from mutant phenotype /// 0008218 // bioluminescence // inferred from electronic annotation /// 0018298 // protein-chromophore linkage // inferred from electronic annotation /// 0035418 // protein loc…	0005604 // basement membrane // inferred from direct assay /// 0016020 // membrane // inferred from electronic annotation /// 0016021 // integral to membrane // inferred from electronic annotation /// 0045178 // basal part of cell // inferred from direct assay	0005201 // extracellular matrix structural constituent // inferred from direct assay /// 0005509 // calcium ion binding // inferred from electronic annotation	1.4809	0.566473	7.60237	0.530445	0.6728	0.71755	7.61015	0.530445	0.6728	0.274797	0.640265	0.492681	0.00351396	0.000510952	0.000281524	0.0543384	0.00711258	0.00431312	0.00188126	0.000234686	0.0722882	0.0336862	0.00371578	0.201564
187825_s_at	1	1	0	1	1	0	C17C3.1	hypothetical protein	C17C3.1	0006637 // acyl-CoA metabolic process // inferred from electronic annotation /// 0019915 // lipid storage // inferred from mutant phenotype	0016021 // integral to membrane // inferred from electronic annotation	0016291 // acyl-CoA thioesterase activity // inferred from electronic annotation	1.47749	0.563144	8.43966	0.621954	0.693663	0.383762	8.44497	0.621954	0.693663	0.363867	0.56646	0.559828	5.18653515277172e-05	1.55054943750513e-05	0.00386607	0.00394676	0.000656729	0.0261674	7.09598144974562e-06	1.87751309646186e-06	0.00153423	0.000783244	0.000109484	0.0164457
187353_s_at	1	1	1	1	1	1	Y110A2AL.8	PaTChed family	ptc-3	0002119 // nematode larval development // inferred from mutant phenotype /// 0009792 // embryo development ending in birth or egg hatching // inferred from mutant phenotype /// 0018996 // molting cycle, collagen and cuticulin-based cuticle // inferred from mutant phenotype /// 0040007 // growth // inferred from mutant phenotype /// 0040011 // locomotion // inferred from mutant phenotype /// 00400…	0016020 // membrane // inferred from electronic annotation /// 0016021 // integral to membrane // inferred from electronic annotation	0008158 // hedgehog receptor activity // inferred from electronic annotation	1.47454	0.560265	7.57389	0.567925	0.517837	0.672836	7.69199	0.567925	0.517837	0.517231	0.586199	0.534331	0.000197711	0.000472052	3.4062230433613e-05	0.0096736	0.00672066	0.00101675	0.000164669	0.000398798	0.000403133	0.00685883	0.00537847	0.00710024
181671_s_at	1	0	0	1	0	0	F56C9.7	hypothetical protein /// status:Confirmed	F56C9.7 /// WBGene00018951	0040010 // positive regulation of growth rate // inferred from mutant phenotype	---	---	1.47286	0.558623	11.2128	0.826008	0.548706	0.660869	11.3947	0.826008	0.548706	-0.0585587	0.678528	0.438718	0.000162585	0.00500474	0.00123271	0.00860181	0.0330475	0.012121	0.000112711	0.00389827	0.723853	0.00533891	0.0270669	0.840138
186714_s_at	0	1	1	0	1	-1	ZK512.7	status:Confirmed /// hypothetical protein	WBGene00013986 /// ZK512.7	0000003 // reproduction // inferred from mutant phenotype	---	---	1.47239	0.558163	7.62137	0.603044	1.14445	0.731286	7.76061	0.603044	1.14445	-0.877299	0.82626	0.290065	0.00174362	2.46146759632254e-06	0.000329299	0.0361835	0.00019602	0.00481816	0.00178788	2.52067886967776e-06	5.44163867950604e-05	0.032655	0.000136674	0.00234887
191881_at	1	1	1	0	1	0	F35E12.3	F-box A protein /// locus:fbxa-181	fbxa-181 /// WBGene00009427	---	---	---	1.47227	0.558047	6.72354	0.591533	0.627669	0.665476	6.78023	0.591533	0.627669	0.244399	0.628226	0.487867	0.000200756	0.000111137	6.05093744818717e-05	0.00971379	0.00246248	0.00150188	0.000609721	0.000355387	0.0982077	0.0164231	0.00497897	0.244492
183438_s_at	1	1	0	1	1	0	F45E4.8	Neuropeptide-Like Protein /// locus:nlp-20	nlp-20 /// WBGene00003758	0007218 // neuropeptide signaling pathway // inferred from electronic annotation /// 0009792 // embryo development ending in birth or egg hatching // inferred from mutant phenotype	0016021 // integral to membrane // inferred from electronic annotation	---	1.47157	0.557355	9.0248	0.717281	0.751387	0.435943	9.0386	0.717281	0.751387	-0.0291494	0.63487	0.47984	1.01662490038354e-05	5.8784386023707e-06	0.00143241	0.00149463	0.000336307	0.0135231	3.06586036717134e-06	1.72326734018307e-06	0.780225	0.000432034	0.000102538	0.875505
183207_at	0	1	1	0	1	0	D2096.3	hypothetical protein /// locus:aagr-1	D2096.3 /// WBGene00017071	0005975 // carbohydrate metabolic process // inferred from electronic annotation	---	0003824 // catalytic activity // inferred from electronic annotation /// 0004553 // hydrolase activity, hydrolyzing O-glycosyl compounds // inferred from electronic annotation /// 0030246 // carbohydrate binding // inferred from electronic annotation	1.46908	0.554908	10.1896	0.550269	0.613108	0.692751	10.2365	0.550269	0.613108	0.309945	0.618709	0.491107	0.00112466	0.000437382	0.000135452	0.0286814	0.00639347	0.00259207	0.000803387	0.000301953	0.0338957	0.0195629	0.00438542	0.120968
181307_at	0	1	0	0	1	0	K02F3.6	Caenorhabditis EpoxidE Hydrolase /// locus:ceeh-1	ceeh-1 /// WBGene00019329	---	0016021 // integral to membrane // inferred from electronic annotation	0003824 // catalytic activity // inferred from electronic annotation /// 0016787 // hydrolase activity // inferred from electronic annotation	1.46843	0.554276	6.8151	0.62699	0.718735	0.334874	6.85586	0.62699	0.718735	0.299333	0.5602	0.548353	0.000801566	0.000229981	0.0427077	0.0231244	0.00402797	0.138321	0.00110806	0.000330014	0.0765686	0.023683	0.00468293	0.208717
182081_s_at	0	1	1	0	1	0	K05F6.5	hypothetical protein /// hypothetical protein /// status:Partially_confirmed /// status:Confirmed	E01A2.10 /// K05F6.11 /// WBGene00044697 /// WBGene00077701	---	0016021 // integral to membrane // inferred from electronic annotation	0004064 // arylesterase activity // inferred from electronic annotation	1.46786	0.553713	7.23462	0.499569	0.798549	0.485991	7.21896	0.499569	0.798549	0.240052	0.594703	0.512723	0.000575769	4.01110673995202e-06	0.000733951	0.0188109	0.000260172	0.00830653	0.000718822	5.37077557908931e-06	0.0622432	0.0180911	0.000241263	0.181926
189413_at	0	0	1	0	1	0	E03E2.1	CYtochrome P450 family /// locus:cyp-43A1	cyp-43A1 /// WBGene00017108	0055114 // oxidation reduction // inferred from electronic annotation	---	0004497 // monooxygenase activity // inferred from electronic annotation /// 0005506 // iron ion binding // inferred from electronic annotation /// 0009055 // electron carrier activity // inferred from electronic annotation /// 0020037 // heme binding // inferred from electronic annotation /// 0046872 // metal ion binding // inferred from electronic annotation	1.46676	0.552638	7.95483	0.535646	0.697101	0.878254	7.97965	0.535646	0.697101	-0.027923	0.703667	0.401608	0.00717491	0.00101611	0.000118953	0.0810554	0.0110265	0.00236515	0.00225647	0.000229555	0.852364	0.0374133	0.00366457	0.916479
186216_at	1	1	1	1	1	0	Y95B8A.6	hypothetical protein	Y95B8A.6	---	---	---	1.46664	0.552518	6.95853	0.599282	0.726026	0.619956	7.05035	0.599282	0.726026	0.0445329	0.648422	0.456614	6.29504614050565e-05	7.32469907961807e-06	4.38061517547289e-05	0.00447769	0.00038887	0.00120684	6.40186308947976e-05	7.42648205467294e-06	0.695882	0.00359756	0.000306849	0.821587
175815_at	0	1	1	1	1	0	Y34F4.E	hypothetical protein	Y34F4.2	---	0016021 // integral to membrane // inferred from electronic annotation	---	1.46646	0.552336	6.37048	0.520164	0.626101	0.832564	6.57923	0.520164	0.626101	0.188923	0.659609	0.445063	0.00251702	0.000544879	3.14539662327529e-05	0.0438556	0.00742484	0.000969619	0.000216199	3.15281968377726e-05	0.103657	0.00833148	0.000870009	0.253491
189485_at	1	1	1	1	1	0	B0213.14	CYtochrome P450 family /// locus:cyp-34A8	cyp-34A8 /// WBGene00015043	0055114 // oxidation reduction // inferred from electronic annotation	0016021 // integral to membrane // inferred from electronic annotation	0004497 // monooxygenase activity // inferred from electronic annotation /// 0005506 // iron ion binding // inferred from electronic annotation /// 0009055 // electron carrier activity // inferred from electronic annotation /// 0016491 // oxidoreductase activity // inferred from electronic annotation /// 0020037 // heme binding // inferred from electronic annotation /// 0046872 // metal ion bindi…	1.46556	0.551455	7.80036	0.511779	0.919235	0.542693	7.86657	0.511779	0.919235	-0.0959947	0.657903	0.445007	0.00010285	8.8247470200101e-08	5.57281247536852e-05	0.00639261	2.45902191541463e-05	0.00142182	0.000285483	3.44785397490529e-07	0.399409	0.00997377	3.55197916494742e-05	0.590968
185721_at	0	1	0	0	1	0	C25E10.5	hypothetical protein /// status:Partially_confirmed	C25E10.5 /// WBGene00016095	---	0016021 // integral to membrane // inferred from electronic annotation	---	1.45845	0.544437	7.8835	0.442999	0.987989	0.26837	7.87999	0.442999	0.987989	0.136274	0.566453	0.522421	0.0206807	3.15860796949055e-05	0.139415	0.150361	0.00106848	0.304983	0.0139427	1.3769952000473e-05	0.408442	0.114787	0.000478173	0.599569
174291_s_at	1	1	1	1	1	0	CEK111C2F	TransThyretin-Related family domain /// locus:ttr-41	ttr-41 /// WBGene00017374	---	---	---	1.44863	0.534688	11.3185	0.696979	0.582881	0.808645	11.3626	0.696979	0.582881	-0.160233	0.696168	0.373209	1.97358344716328e-06	1.66378433160888e-05	2.93808105679794e-07	0.000555525	0.000689411	6.50960598165868e-05	6.28615910203877e-08	6.79959973527626e-07	0.0459786	3.3496557449588e-05	5.42667206661955e-05	0.148704
190560_at	1	0	1	1	1	0	R07E3.4	hypothetical protein /// ADP,ATP carrier protein	R07E3.4 /// WBGene00011105	0006810 // transport // inferred from electronic annotation /// 0055085 // transmembrane transport // inferred from electronic annotation	0005743 // mitochondrial inner membrane // inferred from electronic annotation /// 0016020 // membrane // inferred from electronic annotation /// 0016021 // integral to membrane // inferred from electronic annotation	0005215 // transporter activity // inferred from electronic annotation /// 0005488 // binding // inferred from electronic annotation	1.44695	0.533011	7.31673	0.749778	0.411622	0.838207	7.38021	0.749778	0.411622	0.0370567	0.666536	0.399486	4.65663101518155e-06	0.00190521	1.1743280884793e-06	0.000890177	0.0169759	0.000124691	2.14014504157899e-07	0.000231219	0.676659	7.35548461095125e-05	0.00368209	0.808124
174940_at	0	1	1	0	1	0	CEK039GYR	hypothetical protein	Peroxidase	0006644 // phospholipid metabolic process // inferred from electronic annotation /// 0006979 // response to oxidative stress // inferred from electronic annotation /// 0016042 // lipid catabolic process // inferred from electronic annotation /// 0055114 // oxidation reduction // inferred from electronic annotation	---	0004601 // peroxidase activity // inferred from electronic annotation /// 0004623 // phospholipase A2 activity // inferred from electronic annotation /// 0020037 // heme binding // inferred from electronic annotation	1.44655	0.532619	7.06234	0.515248	0.793337	0.617732	7.09679	0.515248	0.793337	-0.0391868	0.642106	0.423133	0.00180873	3.007148357522e-05	0.000382404	0.036727	0.00104261	0.00531059	0.00145272	2.19605902376992e-05	0.774192	0.0285247	0.000673327	0.871506
189561_at	0	1	0	0	1	-1	W03G11.1	COLlagen	col-181	---	0016021 // integral to membrane // inferred from electronic annotation	0042302 // structural constituent of cuticle // inferred from electronic annotation	1.4436	0.529669	10.2289	0.647677	1.27617	0.233504	10.3801	0.647677	1.27617	-0.903175	0.719116	0.340223	0.00467149	7.79331152325461e-06	0.253499	0.0640883	0.000405305	0.450069	0.00728001	1.66382522760269e-05	0.000567233	0.0770007	0.000543575	0.00871318
187260_s_at	1	1	0	1	1	0	ZK1320.2	status:Confirmed /// hypothetical protein	WBGene00014252 /// ZK1320.2	---	---	---	1.44018	0.526251	12.0379	0.738595	0.573932	0.462959	12.135	0.738595	0.573932	0.0694955	0.591829	0.460674	4.93975702705819e-05	0.000589206	0.00334176	0.00385351	0.00779322	0.0236913	1.94343007413232e-06	3.74644199585944e-05	0.505192	0.000316124	0.000999892	0.679378
189953_at	1	0	1	1	0	0	T11F9.3	Nematode AStacin protease /// locus:nas-20	nas-20 /// WBGene00003539	0006508 // proteolysis // inferred from electronic annotation	0005576 // extracellular region // inferred from electronic annotation	0004222 // metalloendopeptidase activity // inferred from electronic annotation /// 0008233 // peptidase activity // inferred from electronic annotation /// 0008237 // metallopeptidase activity // inferred from electronic annotation /// 0008270 // zinc ion binding // inferred from electronic annotation /// 0016787 // hydrolase activity // inferred from electronic annotation /// 0046872 // metal i…	1.43959	0.525653	9.74378	0.649985	0.46405	0.658529	9.84689	0.649985	0.46405	0.267318	0.590855	0.460451	0.000124642	0.00245921	0.000109165	0.00734138	0.020325	0.00223444	8.11281096116275e-05	0.00178681	0.0468428	0.00427875	0.0154531	0.150618
182693_s_at	0	1	0	0	1	0	T04A11.2	hypothetical protein /// hypothetical protein /// status:Predicted /// status:Predicted	T04A11.2 /// T04A11.5 /// WBGene00011417 /// WBGene00011420	0009058 // biosynthetic process // inferred from electronic annotation	---	0003824 // catalytic activity // inferred from electronic annotation	1.43585	0.521903	6.84068	0.554686	0.685758	0.541089	6.87642	0.554686	0.685758	0.109442	0.593845	0.449962	0.00105413	0.000150291	0.00129484	0.0274886	0.00303561	0.0125782	0.000911382	0.000125983	0.435042	0.0212422	0.00241545	0.621437
173657_s_at	0	1	0	0	1	-1	CEK119GXR	COLlagen /// locus:col-106	col-106 /// WBGene00000680	---	---	0005515 // protein binding // inferred from physical interaction /// 0042302 // structural constituent of cuticle // inferred from electronic annotation	1.43354	0.519581	10.915	0.603322	1.12753	0.311998	10.9822	0.603322	1.12753	-0.656221	0.680951	0.358212	0.000480027	4.34474569162242e-07	0.0382026	0.0166926	6.18409838719672e-05	0.127986	0.0013012	1.86760681004892e-06	0.000635788	0.0264763	0.000109484	0.00937484
190591_at	0	1	0	0	1	0	F32G8.6	abnormal CATecholamine distribution /// locus:cat-4	cat-4 /// WBGene00000298	0006729 // tetrahydrobiopterin biosynthetic process // inferred from electronic annotation /// 0042416 // dopamine biosynthetic process // inferred from mutant phenotype /// 0042438 // melanin biosynthetic process // inferred from mutant phenotype /// 0046654 // tetrahydrofolate biosynthetic process // inferred from electronic annotation	0005737 // cytoplasm // inferred from electronic annotation	0000166 // nucleotide binding // inferred from electronic annotation /// 0003934 // GTP cyclohydrolase I activity // inferred from electronic annotation /// 0005515 // protein binding // inferred from physical interaction /// 0005525 // GTP binding // inferred from electronic annotation /// 0016787 // hydrolase activity // inferred from electronic annotation /// 0046872 // metal ion binding // in…	1.43321	0.519246	9.40643	0.591665	0.724037	0.283166	9.4364	0.591665	0.724037	0.200906	0.532956	0.505536	0.00111273	0.000177335	0.0758732	0.0284584	0.00339781	0.20392	0.000604353	8.62490338980276e-05	0.167869	0.0164231	0.00186929	0.345462
181156_at	0	1	0	0	1	0	T08A9.8	SaPosin-like Protein family /// locus:spp-4	spp-4 /// WBGene00004989	---	0016021 // integral to membrane // inferred from electronic annotation	---	1.43178	0.517811	7.70854	0.520916	1.17105	-0.0300982	7.78507	0.520916	1.17105	-0.246978	0.553957	0.481664	0.00283537	6.45974891264218e-07	0.841275	0.0473976	7.94594945413547e-05	0.913962	0.00272956	5.92226647013382e-07	0.112844	0.0420741	4.97449487849014e-05	0.267245
177410_at	0	1	1	0	1	0	C01A2.2	hypothetical protein	C01A2.2	---	0016021 // integral to membrane // inferred from electronic annotation	---	1.43096	0.516988	7.50804	0.383144	0.80741	0.761074	7.60003	0.383144	0.80741	-0.0402518	0.650543	0.383434	0.00278249	1.42494650102493e-06	2.96845911833877e-06	0.0467006	0.00013125	0.000213088	0.0017336	6.37722867260811e-07	0.698585	0.0319505	5.26990987581888e-05	0.823591
189486_at	0	1	1	0	1	0	F02D10.1	COLlagen /// locus:col-183	col-183 /// WBGene00000756	0010171 // body morphogenesis // inferred from mutant phenotype /// 0040018 // positive regulation of multicellular organism growth // inferred from mutant phenotype	0016021 // integral to membrane // inferred from electronic annotation	0042302 // structural constituent of cuticle // inferred from electronic annotation	1.42726	0.513246	5.65325	0.40448	0.877114	0.725886	5.6025	0.40448	0.877114	-0.209597	0.66916	0.357332	0.00156311	3.78888992759659e-07	4.12167058290587e-06	0.0342939	5.97238422607751e-05	0.000268172	0.0027496	9.53564138237137e-07	0.0856681	0.0421943	6.77542296377884e-05	0.224188
188459_s_at	0	1	1	0	1	0	F28H1.2	CalPoNin /// locus:cpn-3	cpn-3 /// WBGene00000779	0002119 // nematode larval development // inferred from mutant phenotype /// 0009792 // embryo development ending in birth or egg hatching // inferred from mutant phenotype /// 0040007 // growth // inferred from mutant phenotype	---	---	1.42512	0.511084	10.0734	0.250095	1.03417	0.763615	10.2142	0.250095	1.03417	-0.26565	0.682628	0.33954	0.0858204	1.14654431509213e-06	4.10600682507667e-05	0.327295	0.000117253	0.00115194	0.0864979	1.15187657439388e-06	0.0702058	0.323776	7.72809808758282e-05	0.197356
180284_at	0	1	0	0	1	0	H32K16.1	hypothetical protein /// status:Partially_confirmed	H32K16.1 /// WBGene00010421	---	0016020 // membrane // inferred from electronic annotation /// 0016021 // integral to membrane // inferred from electronic annotation	---	1.42345	0.509387	6.54739	0.525347	0.819046	0.231334	6.48025	0.525347	0.819046	0.136201	0.525242	0.493531	0.00903682	0.000279422	0.209356	0.0925546	0.00464314	0.396318	0.005319	0.000124398	0.415824	0.0635197	0.00239991	0.606201
190113_at	0	1	1	0	1	0	R57.1	hypothetical protein	R57.1	0006508 // proteolysis // inferred from electronic annotation /// 0006508 // proteolysis // inferred from sequence or structural similarity	0016020 // membrane // inferred from electronic annotation /// 0016021 // integral to membrane // inferred from electronic annotation	0004180 // carboxypeptidase activity // inferred from electronic annotation /// 0004181 // metallocarboxypeptidase activity // inferred from sequence or structural similarity /// 0008233 // peptidase activity // inferred from electronic annotation /// 0008237 // metallopeptidase activity // inferred from electronic annotation /// 0016787 // hydrolase activity // inferred from electronic annotatio…	1.42286	0.508792	9.31626	0.459189	0.587515	0.557042	9.38503	0.459189	0.587515	0.402302	0.534582	0.483002	0.0022873	0.000275907	0.000453114	0.041849	0.00460045	0.00599837	0.000429014	3.57645691277764e-05	0.00135049	0.0129737	0.00096452	0.0150754
193144_at	0	1	0	0	1	0	Y69E1A.5	Phosphatidylethanolamine-binding protein /// hypothetical protein	WBGene00013477 /// Y69E1A.5	---	---	---	1.42217	0.508093	7.31024	0.391192	1.10302	0.343306	7.47702	0.391192	1.10302	-0.283175	0.612507	0.40368	0.00535189	1.05760572012994e-07	0.0121752	0.0685346	2.7880674932391e-05	0.0587253	0.00250931	2.39902370557435e-08	0.0197237	0.0396967	5.97937311649039e-06	0.0857117
182989_at	1	0	1	1	0	0	Y22F5A.4	LYSozyme /// locus:lys-1	lys-1 /// WBGene00003090	0005975 // carbohydrate metabolic process // inferred from electronic annotation	---	0003824 // catalytic activity // inferred from electronic annotation /// 0005515 // protein binding // inferred from physical interaction /// 0043169 // cation binding // inferred from electronic annotation	1.41849	0.504351	11.8921	0.762978	0.352871	0.763731	11.9888	0.762978	0.352871	0.0306791	0.626527	0.382176	1.97316265291441e-05	0.0138939	1.95129387686439e-05	0.00241357	0.0665947	0.000708677	2.3952875802991e-05	0.0154064	0.816653	0.00181443	0.0698578	0.896361
175445_at	1	1	1	0	1	0	AV198775	hypothetical protein	T23G5.2	0006810 // transport // inferred from electronic annotation	0005622 // intracellular // inferred from electronic annotation	0005215 // transporter activity // inferred from electronic annotation	1.41513	0.500932	8.56506	0.429571	0.786225	0.542997	8.47759	0.429571	0.786225	0.0310005	0.586264	0.415599	6.47038399436334e-05	3.70751945569398e-08	4.55090739245745e-06	0.00458019	1.4917887494095e-05	0.000289931	0.000462256	5.30676399769972e-07	0.755873	0.0138704	4.71295540554332e-05	0.859809
175271_s_at	0	1	0	0	1	0	AU116228	hypothetical protein /// oxidoreductase	oxidoreductase /// WBGene00017640	0006917 // induction of apoptosis // inferred from sequence or structural similarity /// 0008635 // activation of caspase activity by cytochrome c // inferred from sequence or structural similarity /// 0045454 // cell redox homeostasis // inferred from electronic annotation /// 0051882 // mitochondrial depolarization // inferred from sequence or structural similarity /// 0055114 // oxidation redu…	0005737 // cytoplasm // inferred from electronic annotation /// 0005739 // mitochondrion // inferred from sequence or structural similarity /// 0005743 // mitochondrial inner membrane // inferred from sequence or structural similarity /// 0005783 // endoplasmic reticulum // inferred from sequence or structural similarity	0008656 // caspase activator activity // inferred from sequence or structural similarity /// 0016491 // oxidoreductase activity // inferred from electronic annotation /// 0046872 // metal ion binding // inferred from electronic annotation /// 0050660 // FAD or FADH2 binding // inferred from electronic annotation /// 0051536 // iron-sulfur cluster binding // inferred from electronic annotation ///…	1.41391	0.499689	7.02787	0.544624	0.718904	0.51449	7.11626	0.544624	0.718904	-0.0434149	0.592673	0.406705	0.00240837	0.000218223	0.00366578	0.0429543	0.00390706	0.0253046	0.000519212	3.19683285516215e-05	0.734644	0.0148635	0.000879015	0.846946
186241_s_at	1	0	0	1	0	0	F49C12.14	hypothetical protein /// status:Confirmed	F49C12.14 /// WBGene00009883	---	---	---	1.4099	0.495593	8.88209	0.880464	0.276414	0.453404	8.9977	0.880464	0.276414	0.2064	0.536761	0.454426	1.16516897858065e-06	0.0304865	0.001296	0.000437609	0.113703	0.0125789	1.22090915172662e-06	0.0312894	0.0970922	0.000232922	0.114496	0.242884
190377_s_at	1	1	1	1	1	0	E04F6.7	DeHydrogenases, Short chain /// locus:dhs-7	dhs-7 /// WBGene00000971	0008152 // metabolic process // inferred from electronic annotation	---	0003824 // catalytic activity // inferred from electronic annotation /// 0005488 // binding // inferred from electronic annotation /// 0016491 // oxidoreductase activity // inferred from electronic annotation	1.40928	0.494959	4.90883	0.570633	0.591746	0.587036	4.99423	0.570633	0.591746	0.0579584	0.583139	0.406779	0.000188006	0.000131026	0.000141975	0.00948715	0.00277712	0.00267759	0.000191732	0.000133604	0.631796	0.0075776	0.00250557	0.773931
179733_s_at	0	1	0	0	1	0	K11G9.5	hypothetical protein /// status:Partially_confirmed	K11G9.5 /// WBGene00019655	0055085 // transmembrane transport // inferred from electronic annotation	0016021 // integral to membrane // inferred from electronic annotation	---	1.40791	0.493553	6.77122	0.580188	1.06216	-0.0676833	6.8546	0.580188	1.06216	-0.255696	0.524888	0.462217	0.0251801	0.000350021	0.776936	0.167427	0.00543885	0.874833	0.0145302	0.000126382	0.244821	0.117495	0.00242005	0.438634
176051_s_at	0	1	1	0	1	0	Y41D4B.E	Nuclear Hormone Receptor family /// locus:nhr-92	nhr-92 /// WBGene00003682	0006350 // transcription // inferred from electronic annotation /// 0006355 // regulation of transcription, DNA-dependent // inferred from electronic annotation /// 0045449 // regulation of transcription // inferred from electronic annotation	0005634 // nucleus // inferred from electronic annotation	0003677 // DNA binding // inferred from electronic annotation /// 0003700 // sequence-specific DNA binding transcription factor activity // inferred from electronic annotation /// 0003707 // steroid hormone receptor activity // inferred from electronic annotation /// 0004872 // receptor activity // inferred from electronic annotation /// 0008270 // zinc ion binding // inferred from electronic ann…	1.40788	0.493525	6.7049	0.476981	0.549021	0.518516	6.68872	0.476981	0.549021	0.390632	0.514839	0.472211	0.000222058	5.29722221911064e-05	9.64726804930149e-05	0.010447	0.00151675	0.00205386	0.000501313	0.000130419	0.00262071	0.0146998	0.00247588	0.0231549
173252_s_at	0	1	0	0	1	0	C68597	Neuropeptide-Like Protein /// locus:nlp-33	nlp-33 /// WBGene00003771	0007218 // neuropeptide signaling pathway // inferred from electronic annotation /// 0031640 // killing of cells of another organism // inferred from electronic annotation /// 0045087 // innate immune response // inferred from expression pattern /// 0050832 // defense response to fungus // inferred from expression pattern /// 0050832 // defense response to fungus // inferred from electronic annot…	0005576 // extracellular region // inferred from electronic annotation /// 0016021 // integral to membrane // inferred from electronic annotation	---	1.40618	0.491777	8.19304	0.436969	0.886595	0.306922	8.15595	0.436969	0.886595	-0.00338925	0.543495	0.440058	0.0163811	5.48402121856134e-05	0.0779053	0.13141	0.00154137	0.207196	0.0251176	0.000127244	0.98495	0.16139	0.00243354	0.991574
189065_at	0	1	0	0	1	0	C02C2.1	TYRosinase /// locus:tyr-1	tyr-1 /// WBGene00015332	0008152 // metabolic process // inferred from electronic annotation /// 0055114 // oxidation reduction // inferred from electronic annotation	---	0004497 // monooxygenase activity // inferred from electronic annotation /// 0005515 // protein binding // inferred from physical interaction /// 0016491 // oxidoreductase activity // inferred from electronic annotation /// 0046872 // metal ion binding // inferred from electronic annotation	1.40593	0.491529	7.27561	0.609794	0.699788	0.488993	7.24952	0.609794	0.699788	-0.158983	0.599525	0.383533	0.00193337	0.000613775	0.00903951	0.0383912	0.00801184	0.0475289	0.0006755	0.000187494	0.289612	0.0173397	0.00318178	0.486242
174090_at	0	1	0	0	1	0	C68680	hypothetical protein	F41E6.5	0008152 // metabolic process // inferred from electronic annotation /// 0055114 // oxidation reduction // inferred from electronic annotation	---	0003824 // catalytic activity // inferred from electronic annotation /// 0010181 // FMN binding // inferred from electronic annotation /// 0016491 // oxidoreductase activity // inferred from electronic annotation /// 0018580 // nitronate monooxygenase activity // inferred from electronic annotation	1.40502	0.490593	8.26864	0.455093	0.688846	0.279403	7.84914	0.455093	0.688846	0.376277	0.474447	0.506739	0.00839081	0.000330059	0.0835729	0.088663	0.00522964	0.217355	0.00205256	4.29286040908608e-05	0.00784245	0.035291	0.00110394	0.0464149
191071_at	1	0	0	1	0	0	ZK697.6	Glutathione S-Transferase	gst-21	---	---	0016740 // transferase activity // inferred from electronic annotation	1.40479	0.490357	5.5092	0.884722	0.441821	0.226993	5.5729	0.884722	0.441821	0.0620626	0.517845	0.462869	0.000206563	0.0297344	0.237904	0.00990079	0.11187	0.431859	0.000149095	0.0254436	0.733782	0.00640513	0.099288	0.84657
192021_at	0	1	1	1	1	0	T05G11.1	Paired Zinc Finger protein	pzf-1	0045132 // meiotic chromosome segregation // inferred from genetic interaction /// 0051446 // positive regulation of meiotic cell cycle // inferred from genetic interaction	0005622 // intracellular // inferred from electronic annotation	0008270 // zinc ion binding // inferred from electronic annotation	1.4042	0.489749	9.44306	0.420336	0.589837	0.766085	9.442	0.420336	0.589837	0.152061	0.592086	0.387411	0.000847431	3.02871386539737e-05	1.36883839265948e-06	0.0236446	0.00104772	0.000135029	3.89758667246377e-05	6.78154313315018e-07	0.0593959	0.00256295	5.42667206661955e-05	0.176441
173475_s_at	1	1	0	1	1	0	436274	GLoBin /// locus:glb-1	glb-1 /// WBGene00014030	0006810 // transport // inferred from electronic annotation /// 0015671 // oxygen transport // inferred from electronic annotation	0005737 // cytoplasm // inferred from electronic annotation	0005344 // oxygen transporter activity // inferred from electronic annotation /// 0005506 // iron ion binding // inferred from electronic annotation /// 0019825 // oxygen binding // inferred from electronic annotation /// 0020037 // heme binding // inferred from electronic annotation /// 0046872 // metal ion binding // inferred from electronic annotation	1.40183	0.487309	10.7257	0.5054	0.914169	0.310817	10.7313	0.5054	0.914169	-0.226098	0.576795	0.397823	0.000140206	1.21334757047704e-07	0.00755215	0.0079105	3.04132530370393e-05	0.0420702	0.000172402	1.57324136398186e-07	0.0449414	0.00707568	2.06027955911963e-05	0.146453
178968_at	0	1	1	0	1	0	R01E6.7	hypothetical protein /// status:Partially_confirmed	R01E6.7 /// WBGene00010971	---	---	---	1.39976	0.48518	6.73022	0.350414	0.561185	0.709388	6.82468	0.350414	0.561185	0.378496	0.540329	0.430031	0.00696986	0.00014409	1.14252411276651e-05	0.079887	0.00294538	0.000509908	0.00829471	0.000187607	0.00500096	0.0832867	0.00318178	0.0344691
178926_s_at	0	1	1	0	1	0	R148.6	HE1 homologue /// locus:heh-1	heh-1 /// WBGene00006452	---	0005576 // extracellular region // inferred from electronic annotation	---	1.39817	0.483538	10.3878	0.47489	0.687264	0.784002	10.4647	0.47489	0.687264	-0.207082	0.648719	0.318358	0.000403195	8.22101992413624e-06	1.66080280829441e-06	0.0151844	0.000423461	0.000149874	0.000617759	1.4115992724921e-05	0.0827764	0.016459	0.000482078	0.21937
187502_s_at	0	1	1	0	1	0	K02A2.1	hypothetical protein /// hypothetical protein /// status:Confirmed /// status:Predicted	D1022.3 /// K02A2.1 /// WBGene00017022 /// WBGene00019288	---	---	0016787 // hydrolase activity // inferred from electronic annotation	1.39422	0.479461	5.27487	0.364583	0.552836	0.576199	5.27297	0.364583	0.552836	0.465727	0.497873	0.461049	0.011675	0.000534717	0.000366406	0.107214	0.00733258	0.00517964	0.00544444	0.000170048	0.000831619	0.0645191	0.00295254	0.0110863
185399_at	0	1	0	0	1	0	Y75B8A.28	status:Partially_confirmed /// hypothetical protein	WBGene00013559 /// Y75B8A.28	---	---	---	1.39389	0.479113	6.51755	0.392604	0.824976	0.459772	6.41194	0.392604	0.824976	-0.0202554	0.559117	0.399108	0.0233532	7.7174755542364e-05	0.00970112	0.160614	0.00193126	0.0501623	0.0256842	9.31532128886307e-05	0.900622	0.162997	0.00195965	0.94408
175646_at	0	1	0	0	1	0	6714548	AntiBacterial Factor related /// locus:abf-1	abf-1 /// WBGene00000012	---	---	---	1.39206	0.477223	6.53479	0.138268	0.949686	0.515769	6.48857	0.138268	0.949686	0.171663	0.534575	0.419872	0.326686	3.32898550541146e-06	0.00166765	0.634217	0.000234563	0.0148505	0.247047	3.66477103070675e-07	0.155234	0.556587	3.75044415480208e-05	0.329601
189660_at	0	1	0	0	1	0	F59D6.3	hypothetical protein /// aspartyl protease	F59D6.3 /// WBGene00019105	0006508 // proteolysis // inferred from electronic annotation	0016021 // integral to membrane // inferred from electronic annotation	0004190 // aspartic-type endopeptidase activity // inferred from electronic annotation	1.39126	0.476396	5.07319	0.36202	0.959174	0.415552	4.98813	0.36202	0.959174	-0.199565	0.578915	0.373876	0.00422228	1.53780266241326e-07	0.00149341	0.0599987	3.50940338929831e-05	0.0138641	0.0114611	1.13051496912625e-06	0.135123	0.101089	7.69958869411354e-05	0.30057
175489_at	0	1	1	0	1	0	AV183046	hypothetical protein /// status:Confirmed	F18E3.11 /// WBGene00017567	---	---	---	1.38859	0.473621	7.169	0.156216	1.09851	0.459035	7.29662	0.156216	1.09851	-0.126769	0.571255	0.375987	0.177147	3.12434815531832e-08	0.00075931	0.476663	1.38810470326732e-05	0.00852412	0.131989	5.74760273654508e-09	0.216017	0.405654	2.22044262719578e-06	0.405372
178149_s_at	1	0	0	1	1	1	T07C4.4	SaPosin-like Protein family /// locus:spp-1	spp-1 /// WBGene00004986	0008340 // determination of adult lifespan // inferred from mutant phenotype /// 0045087 // innate immune response // inferred from genetic interaction /// 0050829 // defense response to Gram-negative bacterium // inferred from genetic interaction /// 0050830 // defense response to Gram-positive bacterium // inferred from direct assay	---	---	1.38831	0.473334	12.2826	0.615612	0.453232	0.261401	12.2907	0.615612	0.453232	0.440919	0.443415	0.503254	5.21415945775674e-05	0.000982844	0.0337969	0.00394676	0.0107803	0.117364	7.04147848866552e-07	2.81223150974696e-05	3.80848303536492e-05	0.000163436	0.00079885	0.00190461
178826_at	0	1	1	0	1	0	C34F6.5	hypothetical protein /// status:Partially_confirmed	C34F6.5 /// WBGene00007939	---	---	---	1.38757	0.472556	6.67932	0.406381	0.53515	0.658965	6.67052	0.406381	0.53515	0.293312	0.533499	0.411614	0.00156007	0.000128887	1.36043411905259e-05	0.0342939	0.00274086	0.000569891	0.00459789	0.000511571	0.0303491	0.0577652	0.00639967	0.112601
189812_s_at	0	1	0	0	1	-1	K02D7.3	COLlagen /// locus:col-101	col-101 /// WBGene00000675	0040010 // positive regulation of growth rate // inferred from mutant phenotype	0016021 // integral to membrane // inferred from electronic annotation	0042302 // structural constituent of cuticle // inferred from electronic annotation	1.38739	0.472376	9.88349	0.494453	1.38506	0.222569	9.97285	0.494453	1.38506	-1.14734	0.700694	0.244059	0.00409096	6.820033204838e-08	0.151232	0.0585682	2.04467270003869e-05	0.321783	0.02107	2.23478187616492e-06	2.08638601447664e-05	0.145876	0.000124672	0.00141408
182933_at	1	1	1	1	1	0	C24B5.4	hypothetical protein /// status:Confirmed	C24B5.4 /// WBGene00016046	---	0005634 // nucleus // inferred from electronic annotation	0008270 // zinc ion binding // inferred from electronic annotation /// 0016788 // hydrolase activity, acting on ester bonds // inferred from electronic annotation	1.38631	0.471255	7.29321	0.580031	0.602133	0.528643	7.35571	0.580031	0.602133	-0.0654402	0.570269	0.372241	2.00184973085045e-05	1.30714987999874e-05	5.53881928675362e-05	0.00242923	0.000593066	0.00142182	4.88784912445374e-05	3.25306745404788e-05	0.544142	0.00304564	0.000892889	0.708751
182867_at	0	1	0	0	1	0	C05G6.1	Nuclear Hormone Receptor family /// locus:nhr-76	nhr-76 /// WBGene00015497	0006350 // transcription // inferred from electronic annotation /// 0006355 // regulation of transcription, DNA-dependent // inferred from electronic annotation /// 0045449 // regulation of transcription // inferred from electronic annotation	0005634 // nucleus // inferred from electronic annotation	0003677 // DNA binding // inferred from electronic annotation /// 0003700 // sequence-specific DNA binding transcription factor activity // inferred from electronic annotation /// 0003707 // steroid hormone receptor activity // inferred from electronic annotation /// 0004872 // receptor activity // inferred from electronic annotation /// 0005515 // protein binding // inferred from physical intera…	1.38485	0.469733	6.62358	0.439802	0.622864	0.478155	6.7412	0.439802	0.622864	0.214909	0.513607	0.425858	0.00366383	0.000191278	0.00196003	0.0555754	0.00358412	0.0164755	0.00506717	0.000297436	0.132355	0.0617027	0.00433611	0.296977
182533_at	0	1	1	0	1	0	T06C12.4	F-box A protein /// locus:fbxa-197	fbxa-197 /// WBGene00011513	---	---	---	1.38306	0.467868	8.53962	0.340298	0.540766	0.790109	8.52879	0.340298	0.540766	0.254972	0.557057	0.378678	0.00120051	1.1850111758995e-05	9.91149875073935e-08	0.0295584	0.000559223	4.09585988915688e-05	0.00197477	2.3772077337886e-05	0.0137691	0.0346914	0.000712249	0.0671633
189849_at	1	0	0	1	0	0	Y40H7A.10	Cysteine protease /// hypothetical protein	WBGene00012747 /// Y40H7A.10	0006508 // proteolysis // inferred from electronic annotation	---	0004197 // cysteine-type endopeptidase activity // inferred from electronic annotation /// 0008234 // cysteine-type peptidase activity // inferred from electronic annotation	1.38222	0.466984	9.85008	0.710887	0.485868	0.285315	9.95618	0.710887	0.485868	0.123079	0.494023	0.439944	5.96003362407482e-05	0.00198956	0.0456875	0.00429853	0.0175458	0.144421	5.08254285438276e-05	0.00177867	0.357413	0.0030963	0.0154241	0.551814
191576_at	0	1	0	0	1	0	C39E9.7	hypothetical protein /// sodium/phosphate transporter	C39E9.7 /// WBGene00008031	0055085 // transmembrane transport // inferred from electronic annotation	0016021 // integral to membrane // inferred from electronic annotation	---	1.38201	0.466764	7.66886	0.34902	0.734745	0.41308	7.68484	0.34902	0.734745	0.219972	0.498948	0.434579	0.00458601	3.41334050098414e-06	0.0012822	0.0634571	0.000237227	0.0124922	0.00474193	3.5620821523058e-06	0.0554964	0.0590359	0.000174193	0.168319
189973_at	0	1	1	0	1	0	T23H4.3	Nematode AStacin protease /// locus:nas-5	nas-5 /// WBGene00003524	0006508 // proteolysis // inferred from electronic annotation /// 0007413 // axonal fasciculation // inferred from mutant phenotype	0005576 // extracellular region // inferred from electronic annotation	0004222 // metalloendopeptidase activity // inferred from electronic annotation /// 0008233 // peptidase activity // inferred from electronic annotation /// 0008237 // metallopeptidase activity // inferred from electronic annotation /// 0008270 // zinc ion binding // inferred from electronic annotation /// 0016787 // hydrolase activity // inferred from electronic annotation /// 0046872 // metal i…	1.38174	0.466486	6.57998	0.370733	0.669781	0.866131	6.64513	0.370733	0.669781	-0.148244	0.635548	0.297423	0.034245	0.000707673	5.85601962418748e-05	0.197737	0.00877117	0.00146544	0.0283714	0.000491972	0.349666	0.173016	0.00622131	0.543655
181393_at	1	0	0	1	0	0	F17C11.6	hypothetical protein /// hypothetical protein /// status:Confirmed /// status:Confirmed	F17C11.13 /// F17C11.6 /// WBGene00008917 /// WBGene00023503	---	0016021 // integral to membrane // inferred from electronic annotation	---	1.38165	0.466391	7.28585	0.75974	0.404031	0.446449	7.4195	0.75974	0.404031	0.0243543	0.53674	0.396042	1.74737802377009e-05	0.00546651	0.00268767	0.00218995	0.0350599	0.0203438	2.00911609128746e-06	0.00143494	0.819769	0.000320071	0.0133178	0.897986
177067_s_at	1	0	1	1	0	0	Y34B4A.C	status:Confirmed /// hypothetical protein	WBGene00021321 /// Y34B4A.5	---	---	---	1.38105	0.465761	8.16098	0.722092	0.293206	0.806379	8.15967	0.722092	0.293206	-0.0424079	0.607226	0.324296	0.000153282	0.0627854	4.88883790901131e-05	0.00825243	0.186034	0.00130813	6.40439080278166e-05	0.0449755	0.757171	0.00359756	0.148379	0.860548
183311_at	1	1	1	1	1	1	F40H3.1	hypothetical protein	F40H3.1	---	---	0005515 // protein binding // inferred from electronic annotation	1.37923	0.463867	9.11457	0.419737	0.481764	0.653203	9.1396	0.419737	0.481764	0.326995	0.518235	0.409499	5.95846794869801e-05	1.29525476897126e-05	2.98019894516748e-07	0.00429853	0.000592947	6.50960598165868e-05	1.64225278040159e-05	3.21073934001921e-06	0.00022963	0.00135971	0.000165938	0.00509107
189160_at	0	1	1	0	1	0	ZK896.7	C-type LECtin /// locus:clec-186	clec-186 /// WBGene00014138	0008340 // determination of adult lifespan // inferred from mutant phenotype	---	0005488 // binding // inferred from electronic annotation	1.37832	0.462907	10.3073	0.499938	0.592829	0.727185	10.3307	0.499938	0.592829	-0.135273	0.60665	0.319164	0.00229963	0.000559972	7.7259111868988e-05	0.041849	0.00757697	0.00174747	0.00245089	0.000602033	0.345922	0.0391257	0.00717288	0.540384
181326_at	0	1	0	0	1	0	F15E6.2	Ligand-Gated ion Channel /// locus:lgc-22	lgc-22 /// WBGene00017483	0006810 // transport // inferred from electronic annotation /// 0006811 // ion transport // inferred from electronic annotation	0016020 // membrane // inferred from electronic annotation /// 0016021 // integral to membrane // inferred from electronic annotation	0005230 // extracellular ligand-gated ion channel activity // inferred from electronic annotation	1.37544	0.459893	6.89179	0.468643	0.618846	0.445766	6.93394	0.468643	0.618846	0.138615	0.511085	0.408701	0.00100052	7.18787354628304e-05	0.00151107	0.0263517	0.00183869	0.0139182	0.000299639	1.63255977918398e-05	0.193208	0.0102896	0.000536765	0.376405
191060_at	0	0	1	1	1	0	T07C12.7	TransThyretin-Related family domain /// locus:ttr-46	ttr-46 /// WBGene00011571	---	0005576 // extracellular region // inferred from electronic annotation	---	1.37279	0.457113	11.1975	0.585831	0.522816	0.652589	11.3187	0.585831	0.522816	-0.127203	0.587079	0.327148	0.000369747	0.00101235	0.00013008	0.0144839	0.0110091	0.00252722	2.98861423008286e-05	0.000100711	0.230061	0.00207099	0.00207505	0.421958
190948_at	0	1	0	0	1	0	C51E3.6	hypothetical protein /// Mouse YSPL-1 protein like	C51E3.6 /// WBGene00008252	0006810 // transport // inferred from electronic annotation /// 0055085 // transmembrane transport // inferred from electronic annotation	0016020 // membrane // inferred from electronic annotation /// 0016021 // integral to membrane // inferred from electronic annotation	0005215 // transporter activity // inferred from electronic annotation	1.372	0.456277	6.76565	0.300857	0.710827	0.459501	6.79342	0.300857	0.710827	0.254792	0.490395	0.422159	0.0184172	1.28658337024192e-05	0.00101819	0.140029	0.000590747	0.0105156	0.00543036	1.08229520845466e-06	0.0151168	0.0645006	7.46638743582585e-05	0.0718991
178017_s_at	0	0	1	1	0	0	F01D5.1	hypothetical protein /// status:Confirmed	F01D5.1 /// WBGene00008492	---	---	0005515 // protein binding // inferred from physical interaction	1.37145	0.455706	7.0036	0.64223	0.26749	0.940617	7.22747	0.64223	0.26749	-0.0258215	0.616779	0.294633	0.00205246	0.145332	6.15213803302535e-05	0.0393259	0.31895	0.00151745	0.000125424	0.0528724	0.842615	0.00566201	0.165593	0.911192
188250_at	0	1	0	0	1	0	D2023.7	COLlagen /// locus:col-158	col-158 /// WBGene00000731	0009792 // embryo development ending in birth or egg hatching // inferred from mutant phenotype	0016021 // integral to membrane // inferred from electronic annotation	0042302 // structural constituent of cuticle // inferred from electronic annotation	1.36939	0.453532	6.42815	0.460211	0.658692	0.531867	6.37475	0.460211	0.658692	-0.0484785	0.550257	0.356808	0.00527768	0.000286116	0.00183016	0.0678066	0.00470943	0.015774	0.00698817	0.000422948	0.748863	0.0753055	0.00560082	0.855741
177066_at	1	0	1	1	0	0	Y34B4A.C	status:Confirmed /// status:Confirmed /// hypothetical protein /// hypothetical protein	WBGene00021321 /// WBGene00021325 /// Y34B4A.5 /// Y34B4A.9	---	---	---	1.36853	0.452623	7.59439	0.835226	0.263708	0.662838	7.6933	0.835226	0.263708	-0.144969	0.587257	0.317988	6.14509056577363e-06	0.0534366	8.14092511772265e-05	0.00106471	0.166642	0.00181186	2.94162914608521e-06	0.0418332	0.241581	0.000420898	0.141208	0.43576
180474_at	0	1	1	0	1	0	F07C4.7	Glycine Rich Secreted Protein /// locus:grsp-4	grsp-4 /// WBGene00017201	---	---	---	1.36551	0.449445	6.25712	0.229749	0.881121	0.551273	6.28789	0.229749	0.881121	-0.0763432	0.554048	0.344842	0.0485641	4.17685168812803e-07	0.000102951	0.242187	6.18409838719672e-05	0.00213636	0.0178654	2.29831166631873e-08	0.393564	0.133049	5.97937311649039e-06	0.585008
189461_at	0	1	0	0	1	0	B0213.12	CYtochrome P450 family /// locus:cyp-34A7	cyp-34A7 /// WBGene00015042	0055114 // oxidation reduction // inferred from electronic annotation	0016021 // integral to membrane // inferred from electronic annotation	0004497 // monooxygenase activity // inferred from electronic annotation /// 0005506 // iron ion binding // inferred from electronic annotation /// 0009055 // electron carrier activity // inferred from electronic annotation /// 0016491 // oxidoreductase activity // inferred from electronic annotation /// 0020037 // heme binding // inferred from electronic annotation /// 0046872 // metal ion bindi…	1.36547	0.449401	4.93742	0.322573	0.696653	0.550433	4.91978	0.322573	0.696653	0.10752	0.52322	0.375582	0.0765522	0.000860016	0.00523974	0.30859	0.00995805	0.0325145	0.0745496	0.000800948	0.533887	0.299889	0.00882185	0.700829
180844_at	1	1	1	0	1	0	Y43F8A.3	status:Partially_confirmed /// hypothetical protein	WBGene00012810 /// Y43F8A.3	0008152 // metabolic process // inferred from electronic annotation	0016021 // integral to membrane // inferred from electronic annotation	0004091 // carboxylesterase activity // inferred from electronic annotation /// 0016787 // hydrolase activity // inferred from electronic annotation	1.36409	0.447944	7.79548	0.423908	0.493214	0.605836	7.80342	0.423908	0.493214	0.247582	0.507653	0.388235	3.98193862052689e-05	7.1286236404469e-06	5.55162966352806e-07	0.00348621	0.000379779	7.71676523230401e-05	0.000334926	7.44001374803517e-05	0.017438	0.0111221	0.00165856	0.0792792
179349_at	0	1	0	0	1	0	T04F8.8	hypothetical protein	T04F8.8	---	0016021 // integral to membrane // inferred from electronic annotation	---	1.36264	0.446403	9.73957	0.645443	0.783285	0.147719	9.77718	0.645443	0.783285	-0.326757	0.525482	0.367324	0.000345979	4.9539298064906e-05	0.315548	0.0140692	0.00144248	0.516456	0.000848505	0.000139639	0.0548062	0.0202345	0.00257806	0.166909
178043_at	0	1	1	1	1	0	F02H6.5	Sulfide Quinone oxidoReDuctase	sqrd-1	0055114 // oxidation reduction // inferred from electronic annotation	---	0016491 // oxidoreductase activity // inferred from electronic annotation	1.35991	0.443513	8.12798	0.488095	0.467422	0.55475	8.15214	0.488095	0.467422	0.195296	0.503422	0.383604	0.000259317	0.000389495	7.18360701459447e-05	0.0116616	0.00586737	0.00167515	5.87964713305003e-05	9.25680687812737e-05	0.0462462	0.00344464	0.00195848	0.149209
189385_s_at	1	1	0	1	1	0	C29F7.3	hypothetical protein /// uridylate kinase	C29F7.3 /// WBGene00007812	0006139 // nucleobase, nucleoside, nucleotide and nucleic acid metabolic process // inferred from electronic annotation	---	0005524 // ATP binding // inferred from electronic annotation /// 0016301 // kinase activity // inferred from electronic annotation /// 0016740 // transferase activity // inferred from electronic annotation /// 0016776 // phosphotransferase activity, phosphate group as acceptor // inferred from electronic annotation /// 0019201 // nucleotide kinase activity // inferred from electronic annotation …	1.35665	0.440048	9.16747	0.562053	0.605729	0.21645	9.2578	0.562053	0.605729	0.088276	0.461411	0.418686	3.25530825529012e-05	1.40417326170655e-05	0.0429432	0.00309153	0.000616949	0.138737	1.96926677441985e-05	8.29634369601575e-06	0.362767	0.00156861	0.000329572	0.557275
189738_at	0	1	0	0	1	0	F40E10.3	CalSeQuestrin /// locus:csq-1	csq-1 /// WBGene00000822	0055074 // calcium ion homeostasis // inferred from mutant phenotype	0005634 // nucleus // inferred from direct assay /// 0005737 // cytoplasm // inferred from direct assay /// 0016324 // apical plasma membrane // inferred from direct assay /// 0042383 // sarcolemma // inferred from direct assay	0005509 // calcium ion binding // inferred from direct assay /// 0005509 // calcium ion binding // inferred from electronic annotation /// 0005515 // protein binding // inferred from physical interaction	1.35646	0.43985	7.49597	0.358569	0.965951	0.425128	7.59812	0.358569	0.965951	-0.43507	0.583216	0.296483	0.0123583	1.10157171932891e-06	0.00414201	0.110691	0.000116159	0.0275474	0.0517143	3.51243129403354e-05	0.0213642	0.244053	0.000953912	0.0900101
187245_s_at	1	1	1	1	1	0	ZK1320.3	status:Confirmed /// hypothetical protein	WBGene00014253 /// ZK1320.3	---	---	---	1.35646	0.439849	11.2904	0.634706	0.503013	0.481111	11.4067	0.634706	0.503013	-0.117455	0.53961	0.340088	5.4514715592678e-05	0.000536535	0.000794002	0.004066	0.00734434	0.00882289	1.1841961418292e-06	1.94192641054854e-05	0.182209	0.000231638	0.000613673	0.36336
179914_at	0	1	0	0	1	0	F35E12.8	hypothetical protein	F35E12.8	---	---	---	1.35572	0.439055	6.68937	-0.0381211	1.08641	0.643361	6.75594	-0.0381211	1.08641	-0.105598	0.563882	0.314229	0.841192	2.72419480671452e-05	0.00339763	0.942811	0.000970931	0.0240286	0.83179	1.38130542160057e-05	0.558163	0.940387	0.000478594	0.719254
189429_at	0	1	1	0	1	0	F20D6.11	hypothetical protein /// oxidoreductase	oxidoreductase /// WBGene00017640	0006917 // induction of apoptosis // inferred from sequence or structural similarity /// 0008635 // activation of caspase activity by cytochrome c // inferred from sequence or structural similarity /// 0045454 // cell redox homeostasis // inferred from electronic annotation /// 0051882 // mitochondrial depolarization // inferred from sequence or structural similarity /// 0055114 // oxidation redu…	0005737 // cytoplasm // inferred from electronic annotation /// 0005739 // mitochondrion // inferred from sequence or structural similarity /// 0005743 // mitochondrial inner membrane // inferred from sequence or structural similarity /// 0005783 // endoplasmic reticulum // inferred from sequence or structural similarity	0008656 // caspase activator activity // inferred from sequence or structural similarity /// 0016491 // oxidoreductase activity // inferred from electronic annotation /// 0046872 // metal ion binding // inferred from electronic annotation /// 0050660 // FAD or FADH2 binding // inferred from electronic annotation /// 0051536 // iron-sulfur cluster binding // inferred from electronic annotation ///…	1.35499	0.438286	7.46729	0.347164	0.686074	0.583488	7.53182	0.347164	0.686074	-0.0202486	0.538909	0.337663	0.0103782	3.08487567393428e-05	0.000168007	0.099863	0.00105521	0.00300447	0.00653043	1.32725950147731e-05	0.857692	0.0722707	0.000465083	0.919709
186281_s_at	0	1	0	0	1	0	Y45F10C.2	hypothetical protein /// status:Confirmed /// status:Confirmed /// hypothetical protein	C08F11.12 /// WBGene00007459 /// WBGene00012878 /// Y45F10C.2	---	0005576 // extracellular region // inferred from electronic annotation	---	1.35106	0.434092	12.4455	0.451225	0.657179	0.377	12.5206	0.451225	0.657179	0.0107421	0.495135	0.373049	0.00356289	0.000139473	0.011539	0.0545858	0.00289354	0.0564582	0.00387263	0.000155811	0.937003	0.0519026	0.00276967	0.965172
188574_s_at	0	0	1	0	1	0	H17B01.2	COLlagen /// locus:col-70 /// status:Confirmed /// hypothetical protein	col-70 /// WBGene00000646 /// WBGene00021779 /// Y51H7C.1	---	---	---	1.34994	0.432894	7.27173	0.308682	0.593466	0.636496	7.44996	0.308682	0.593466	0.15657	0.512881	0.352906	0.0588799	0.00125029	0.00069003	0.26762	0.0127107	0.00794681	0.0168959	0.000101276	0.195086	0.129021	0.00207839	0.37887
175212_at	0	1	0	0	1	0	AV200298	C-type LECtin	clec-82	---	---	0005488 // binding // inferred from electronic annotation /// 0005529 // sugar binding // inferred from electronic annotation	1.34988	0.432827	4.67755	0.238703	0.655678	0.188159	4.70728	0.238703	0.655678	0.620039	0.360847	0.504807	0.13971	0.00059064	0.238265	0.421167	0.00780544	0.432361	0.147667	0.00070729	0.00113969	0.428204	0.00806624	0.013537
192896_at	0	1	1	1	1	0	F08G12.5	hypothetical protein /// Zinc finger, C3HC4 type (RING finger)	F08G12.5 /// WBGene00008588	---	0016021 // integral to membrane // inferred from electronic annotation	0005515 // protein binding // inferred from electronic annotation /// 0008270 // zinc ion binding // inferred from electronic annotation /// 0046872 // metal ion binding // inferred from electronic annotation	1.34835	0.431191	6.99442	0.449143	0.588956	0.61406	7.05308	0.449143	0.588956	-0.103111	0.55072	0.311663	0.000791834	5.79475050653469e-05	3.69642877733248e-05	0.0229737	0.00160316	0.00107654	9.28442988253505e-05	4.40569177926842e-06	0.252668	0.00467336	0.000207564	0.4473
174112_at	0	1	0	0	1	0	C55209	Conserved Oligomeric Golgi (COG) Component	cogc-2	0002119 // nematode larval development // inferred from mutant phenotype /// 0006810 // transport // inferred from electronic annotation /// 0007030 // Golgi organization // inferred from electronic annotation /// 0009792 // embryo development ending in birth or egg hatching // inferred from mutant phenotype /// 0015031 // protein transport // inferred from electronic annotation /// 0030334 // re…	0000139 // Golgi membrane // inferred from electronic annotation /// 0005794 // Golgi apparatus // inferred from electronic annotation /// 0016020 // membrane // inferred from electronic annotation	0005515 // protein binding // inferred from physical interaction	1.34776	0.430563	6.28497	0.311387	0.65103	0.108217	5.79471	0.311387	0.65103	0.550329	0.356878	0.504249	0.0579576	0.0005889	0.48798	0.265369	0.00779322	0.669751	0.0480434	0.000381505	0.00162689	0.234337	0.0052357	0.0171607
189058_at	0	1	0	0	1	0	F26A1.8	hypothetical protein /// Amine oxidase	F26A1.8 /// WBGene00017806	0040010 // positive regulation of growth rate // inferred from mutant phenotype	0016021 // integral to membrane // inferred from electronic annotation	---	1.34652	0.42924	5.55498	0.323688	0.80345	0.398854	5.53203	0.323688	0.80345	-0.0776912	0.508664	0.349816	0.0239347	1.30600157887642e-05	0.00727332	0.163085	0.000593066	0.040976	0.0197047	8.26942143625585e-06	0.542852	0.141167	0.000329572	0.707607
175311_s_at	1	0	1	1	0	0	AV200369	BTB (Broad/complex/Tramtrack/Bric a brac) domain protein /// locus:btb-17	btb-17 /// WBGene00018200	---	---	0005515 // protein binding // inferred from electronic annotation	1.34441	0.426968	6.85109	0.613426	0.310583	0.523338	6.86832	0.613426	0.310583	0.190452	0.482449	0.371487	0.000151285	0.0238309	0.000671021	0.00821083	0.0967618	0.00780815	8.71617482745156e-05	0.0180679	0.125911	0.00450472	0.0778809	0.287274
179815_at	0	1	0	0	1	0	T23F4.3	hypothetical protein /// status:Confirmed	T23F4.3 /// WBGene00020741	---	---	0016787 // hydrolase activity // inferred from electronic annotation	1.3441	0.426641	6.45719	0.243887	0.727575	0.272624	6.50183	0.243887	0.727575	0.344299	0.414695	0.438587	0.189106	0.000855052	0.144755	0.492745	0.00993026	0.312349	0.165918	0.00051535	0.0571843	0.455487	0.0064228	0.171853
176271_at	0	1	1	0	1	0	C52D10.1	hypothetical protein /// status:Partially_confirmed	C52D10.1 /// WBGene00016875	---	---	---	1.34293	0.425381	6.80704	0.375119	0.606742	0.647735	6.84055	0.375119	0.606742	-0.0591677	0.543198	0.307564	0.0106413	0.00025417	0.000133779	0.101732	0.00434731	0.00257618	0.0114281	0.000283257	0.65841	0.100914	0.00418068	0.794614
193100_s_at	0	1	0	0	1	0	R05F9.12	hypothetical protein /// locus:aagr-2	R05F9.12 /// WBGene00019895	0005975 // carbohydrate metabolic process // inferred from electronic annotation	---	0003824 // catalytic activity // inferred from electronic annotation /// 0004553 // hydrolase activity, hydrolyzing O-glycosyl compounds // inferred from electronic annotation /// 0030246 // carbohydrate binding // inferred from electronic annotation	1.34118	0.423502	10.888	0.422798	0.55075	0.336803	10.8962	0.422798	0.55075	0.257112	0.436784	0.41022	0.00379647	0.000442412	0.0159315	0.0565277	0.00644009	0.0710185	0.00455733	0.000557649	0.0622846	0.0575575	0.00674689	0.182013
188674_at	0	1	0	0	1	0	F32A5.2	hypothetical protein	Peroxidase	0006644 // phospholipid metabolic process // inferred from electronic annotation /// 0006979 // response to oxidative stress // inferred from electronic annotation /// 0016042 // lipid catabolic process // inferred from electronic annotation /// 0055114 // oxidation reduction // inferred from electronic annotation	---	0004601 // peroxidase activity // inferred from electronic annotation /// 0004623 // phospholipase A2 activity // inferred from electronic annotation /// 0020037 // heme binding // inferred from electronic annotation	1.33986	0.42208	5.0048	0.365229	0.715424	0.389185	5.07265	0.365229	0.715424	-0.018011	0.489946	0.354214	0.0186805	0.000102156	0.0131455	0.141328	0.00232782	0.0619018	0.00899441	2.59416677658183e-05	0.885338	0.0868591	0.000760046	0.935661
190546_s_at	0	1	1	0	1	-1	T25F10.6	hypothetical protein	T25F10.6	---	---	0005515 // protein binding // inferred from physical interaction	1.33849	0.420607	9.9804	0.318425	0.960006	0.602559	10.0471	0.318425	0.960006	-0.635781	0.626997	0.214217	0.0239683	1.24877606278349e-06	0.000232809	0.163168	0.000122093	0.00374911	0.0134915	3.04897611936775e-07	4.44339236027322e-05	0.11239	3.29481314493635e-05	0.00208575
188335_at	0	1	0	0	1	0	T05A1.2	COLlagen /// locus:col-122	col-122 /// WBGene00000696	0010171 // body morphogenesis // inferred from mutant phenotype /// 0040011 // locomotion // inferred from mutant phenotype	0016021 // integral to membrane // inferred from electronic annotation	0042302 // structural constituent of cuticle // inferred from electronic annotation	1.33775	0.419807	11.5057	0.55449	0.991915	0.0913373	11.7354	0.55449	0.991915	-0.665301	0.545914	0.293701	0.0103429	8.88872801689115e-05	0.638682	0.0995863	0.00212026	0.784814	0.0128497	0.0001284	0.00398773	0.108925	0.00244656	0.0300509
184168_at	0	1	1	0	1	0	R02F2.8	hypothetical protein /// status:Partially_confirmed	R02F2.8 /// WBGene00019837	0040010 // positive regulation of growth rate // inferred from mutant phenotype	0016020 // membrane // inferred from electronic annotation /// 0016021 // integral to membrane // inferred from electronic annotation	---	1.33519	0.41705	7.38027	0.306436	0.688977	0.448118	7.39102	0.306436	0.688977	0.0633562	0.481177	0.352923	0.010182	6.79313114445612e-06	0.000602196	0.098658	0.000368323	0.00723867	0.00368387	1.00088036838728e-06	0.492652	0.0503332	6.93569701017427e-05	0.668368
180979_at	0	1	1	0	1	-1	F41E6.2	GRounDhog (hedgehog-like family) /// locus:grd-5	grd-5 /// WBGene00001694	0007154 // cell communication // inferred from sequence or structural similarity /// 0009792 // embryo development ending in birth or egg hatching // inferred from mutant phenotype /// 0018996 // molting cycle, collagen and cuticulin-based cuticle // inferred from mutant phenotype /// 0040011 // locomotion // inferred from mutant phenotype /// 0040018 // positive regulation of multicellular organ…	0005576 // extracellular region // inferred from sequence or structural similarity	0005102 // receptor binding // inferred from sequence or structural similarity	1.33454	0.41634	6.31743	0.723286	0.957646	0.81153	6.52616	0.723286	0.957646	-1.67535	0.830821	0.00185975	0.000857349	5.76874920398582e-05	0.000304107	0.0238343	0.00160316	0.00453197	0.0014773	0.000113383	1.40583322005654e-07	0.0289337	0.00225787	9.31180702636984e-05
175493_s_at	0	1	0	0	1	0	AU113443	hypothetical protein /// status:Confirmed	E04F6.6 /// WBGene00017126	0019915 // lipid storage // inferred from mutant phenotype	---	---	1.33447	0.416263	6.12782	0.272512	0.548176	0.306502	6.09016	0.272512	0.548176	0.549702	0.37573	0.456797	0.0429808	0.000429176	0.0250214	0.225601	0.00630457	0.0960524	0.0608732	0.000916005	0.00089454	0.269202	0.00973724	0.0115968
190602_at	1	1	1	0	1	0	K04C1.5	hypothetical protein /// serine/threonine kinase	K04C1.5 /// WBGene00010555	0006468 // protein phosphorylation // inferred from electronic annotation /// 0009792 // embryo development ending in birth or egg hatching // inferred from mutant phenotype	---	0004672 // protein kinase activity // inferred from electronic annotation /// 0004674 // protein serine/threonine kinase activity // inferred from electronic annotation /// 0005524 // ATP binding // inferred from electronic annotation	1.33318	0.414875	9.28769	0.378301	0.548283	0.387052	9.36953	0.378301	0.548283	0.249031	0.437879	0.391872	0.00013585	2.05944812613708e-06	0.000107768	0.00777959	0.000170867	0.00221031	0.00128317	3.62990732145391e-05	0.0207762	0.0262983	0.00097553	0.088352
184121_at	0	1	0	0	1	0	R07C3.1	C-type LECtin /// locus:clec-43	clec-43 /// WBGene00019917	---	---	0005488 // binding // inferred from electronic annotation /// 0005529 // sugar binding // inferred from electronic annotation	1.33306	0.414738	6.38414	0.237244	0.722646	0.114016	6.44385	0.237244	0.722646	0.45463	0.357969	0.471506	0.143752	0.000251241	0.470676	0.426623	0.00432598	0.656149	0.187289	0.000682412	0.0178233	0.485355	0.00785205	0.0802749
187821_at	0	1	0	0	1	0	C30F12.7	hypothetical protein /// isocitrate dehydrogenase	C30F12.7 /// WBGene00016266	0006099 // tricarboxylic acid cycle // inferred from electronic annotation /// 0055114 // oxidation reduction // inferred from electronic annotation	0005739 // mitochondrion // inferred from electronic annotation	0000287 // magnesium ion binding // inferred from electronic annotation /// 0004449 // isocitrate dehydrogenase (NAD+) activity // inferred from electronic annotation /// 0016491 // oxidoreductase activity // inferred from electronic annotation /// 0016616 // oxidoreductase activity, acting on the CH-OH group of donors, NAD or NADP as acceptor // inferred from electronic annotation /// 0051287 //…	1.33303	0.414705	6.51146	0.426149	0.830725	0.259882	6.47572	0.426149	0.830725	-0.285401	0.505585	0.323824	0.0154438	7.47584808815789e-05	0.117784	0.127023	0.00189648	0.272534	0.0207821	0.00013073	0.105191	0.14453	0.00247776	0.255901
179780_s_at	0	1	0	0	1	0	EGAP9.3	hypothetical protein /// status:Confirmed	EGAP9.3 /// WBGene00017151	0005975 // carbohydrate metabolic process // inferred from electronic annotation	0005794 // Golgi apparatus // inferred from electronic annotation /// 0016020 // membrane // inferred from electronic annotation /// 0016021 // integral to membrane // inferred from electronic annotation	0008107 // galactoside 2-alpha-L-fucosyltransferase activity // inferred from electronic annotation	1.33262	0.414268	4.97338	0.3204	0.607831	0.250004	5.08102	0.3204	0.607831	0.379141	0.392745	0.435791	0.00866111	3.49402822680584e-05	0.03301	0.0904566	0.00114891	0.11555	0.00966549	4.19725446289502e-05	0.00311883	0.0909074	0.00109746	0.0258281
189679_at	0	0	1	0	1	0	F21A3.3	hypothetical protein /// EGF-domain protein	F21A3.3 /// WBGene00008993	---	---	---	1.33102	0.412531	5.93585	0.462458	0.431676	0.552014	5.96016	0.462458	0.431676	0.134903	0.482049	0.343012	0.00154662	0.00264017	0.000331619	0.0341732	0.0213137	0.00483361	0.000478675	0.000878854	0.220983	0.0141976	0.00945747	0.411273
182946_at	0	1	1	0	1	0	F48C1.2	F-box A protein /// locus:fbxa-145	fbxa-145 /// WBGene00018595	0009792 // embryo development ending in birth or egg hatching // inferred from mutant phenotype	0016021 // integral to membrane // inferred from electronic annotation	---	1.33003	0.411462	8.01616	0.299481	0.496209	0.61252	8.02963	0.299481	0.496209	0.264869	0.469403	0.35352	0.00703749	0.000103688	1.03209464792209e-05	0.0802411	0.00235047	0.000473896	0.0123769	0.000256248	0.0240528	0.106283	0.00392765	0.0970718
180256_at	0	1	0	0	1	0	K07E8.3	SKN-1 Dependent Zygotic transcript /// locus:sdz-24	sdz-24 /// WBGene00019495	0000003 // reproduction // inferred from mutant phenotype /// 0002119 // nematode larval development // inferred from mutant phenotype /// 0009792 // embryo development ending in birth or egg hatching // inferred from mutant phenotype /// 0010171 // body morphogenesis // inferred from mutant phenotype /// 0018991 // oviposition // inferred from mutant phenotype /// 0019915 // lipid storage // inf…	---	0003676 // nucleic acid binding // inferred from electronic annotation	1.32973	0.411138	5.04299	0.0183243	1.05259	0.137239	5.00368	0.0183243	1.05259	0.187763	0.402717	0.419558	0.884419	2.62650155679401e-07	0.285	0.960901	4.89544796021435e-05	0.484561	0.894814	8.75392019281288e-07	0.187619	0.965151	6.41110562746623e-05	0.37023
189972_at	0	1	0	0	1	0	C33C12.3	hypothetical protein	glucosylceramidase	0005975 // carbohydrate metabolic process // inferred from electronic annotation /// 0006665 // sphingolipid metabolic process // inferred from electronic annotation /// 0007040 // lysosome organization // inferred from electronic annotation	0005764 // lysosome // inferred from electronic annotation	0003824 // catalytic activity // inferred from electronic annotation /// 0004348 // glucosylceramidase activity // inferred from electronic annotation /// 0043169 // cation binding // inferred from electronic annotation	1.32943	0.410809	8.38531	0.33547	0.764165	0.260978	8.33502	0.33547	0.764165	0.00460807	0.453538	0.368081	0.0590613	0.000279986	0.1334	0.267864	0.00464314	0.296696	0.0613126	0.000304781	0.97829	0.270549	0.0044099	0.987951
181441_s_at	1	1	1	1	1	0	T01D1.3	hypothetical protein /// status:Confirmed	T01D1.3 /// WBGene00020148	---	---	---	1.32804	0.409295	7.22417	0.552518	0.598177	0.471479	7.32355	0.552518	0.598177	-0.317098	0.540725	0.277866	4.14941496590529e-05	1.71809738700269e-05	0.000212086	0.00353637	0.000708078	0.00352861	9.90323093930986e-05	4.27921798726925e-05	0.00943945	0.00488929	0.00110394	0.052736
188245_at	0	1	0	0	1	0	F15A2.1	COLlagen /// locus:col-184	col-184 /// WBGene00000757	0009792 // embryo development ending in birth or egg hatching // inferred from mutant phenotype	0016021 // integral to membrane // inferred from electronic annotation	0042302 // structural constituent of cuticle // inferred from electronic annotation	1.32479	0.405762	11.0602	0.571327	0.873779	0.125833	11.2173	0.571327	0.873779	-0.581475	0.523646	0.287877	0.0022735	4.46420268934668e-05	0.43604	0.0417039	0.00134365	0.626543	0.00350093	8.20325939114248e-05	0.00307927	0.048982	0.001793	0.0256103
189731_at	0	1	1	0	1	0	F25C8.4	hypothetical protein /// locus:acs-12	F25C8.4 /// WBGene00009106	0008152 // metabolic process // inferred from electronic annotation	---	0003824 // catalytic activity // inferred from electronic annotation	1.32417	0.405083	7.69026	0.429711	0.441139	0.43185	7.70566	0.429711	0.441139	0.256951	0.434233	0.375934	0.000797025	0.000633782	0.000763522	0.0230369	0.00821231	0.00854754	0.000365326	0.000285419	0.0161337	0.0117858	0.00419655	0.0753443
180990_at	0	1	0	0	1	0	F14B8.4	hypothetical protein /// status:Partially_confirmed	F14B8.4 /// WBGene00017446	0009792 // embryo development ending in birth or egg hatching // inferred from mutant phenotype	0016021 // integral to membrane // inferred from electronic annotation	---	1.32414	0.405056	7.28705	0.270789	0.974391	0.360943	7.48457	0.270789	0.974391	-0.420966	0.535374	0.274738	0.0960303	9.52142467330554e-06	0.031492	0.347854	0.00047889	0.112049	0.0582847	1.65688178470632e-06	0.00593201	0.262377	9.97035180593103e-05	0.0385157
183629_at	0	1	0	0	1	0	F55G11.6	hypothetical protein /// status:Predicted	F55G11.6 /// WBGene00010126	---	---	---	1.3223	0.403051	4.40845	0.229391	0.570138	0.361823	4.43204	0.229391	0.570138	0.457422	0.387117	0.418984	0.054776	9.7554971217706e-05	0.00483921	0.257465	0.0022566	0.0307678	0.0647173	0.000150193	0.00113114	0.278495	0.00269875	0.0134872
173207_at	0	1	0	0	1	0	AU114189	---	---	---	---	---	1.31971	0.400216	5.60529	0.436338	0.561043	0.330402	5.6255	0.436338	0.561043	0.0761336	0.442594	0.357838	0.000882739	8.13694836426274e-05	0.00708544	0.0242753	0.00200992	0.0401841	0.00136363	0.000138028	0.509514	0.0272955	0.00255748	0.683169
179879_at	0	1	0	0	1	0	Y51H4A.5	status:Partially_confirmed /// hypothetical protein	WBGene00013101 /// Y51H4A.5	0006629 // lipid metabolic process // inferred from electronic annotation	---	0004806 // triglyceride lipase activity // inferred from electronic annotation /// 0016787 // hydrolase activity // inferred from electronic annotation	1.3193	0.399778	4.95505	0.433585	0.546126	0.244925	5.01517	0.433585	0.546126	0.194318	0.408212	0.391343	0.00470153	0.00078225	0.0822562	0.0642991	0.00941039	0.215396	0.00452369	0.000743414	0.158685	0.0573051	0.0083549	0.334081
175095_at	0	1	0	0	1	0	AU111116	hypothetical protein /// status:Confirmed	B0410.3 /// WBGene00015172	---	0016021 // integral to membrane // inferred from electronic annotation	---	1.31601	0.396175	7.86105	0.344231	0.741737	0.28931	7.92941	0.344231	0.741737	-0.0841926	0.458426	0.333925	0.0461505	0.000264174	0.0880235	0.235602	0.00445019	0.224951	0.026102	7.4207276807696e-05	0.557239	0.164702	0.00165856	0.718466
183942_s_at	1	0	1	1	1	0	T14B4.5	hypothetical protein /// status:Partially_confirmed	T14B4.5 /// WBGene00020501	---	0016021 // integral to membrane // inferred from electronic annotation	---	1.31571	0.395847	7.02673	0.489867	0.412511	0.511493	7.05242	0.489867	0.412511	0.0588307	0.47129	0.320403	0.00019866	0.000952919	0.000129404	0.0096736	0.0105811	0.0025205	0.000104477	0.000545634	0.548041	0.00502954	0.00665484	0.711491
193108_s_at	0	1	0	0	1	0	W10G6.3	MUscle Attachment abnormal /// locus:mua-6	mua-6 /// WBGene00003485	0002119 // nematode larval development // inferred from mutant phenotype /// 0006898 // receptor-mediated endocytosis // inferred from mutant phenotype /// 0010171 // body morphogenesis // inferred from mutant phenotype /// 0018996 // molting cycle, collagen and cuticulin-based cuticle // inferred from mutant phenotype /// 0040010 // positive regulation of growth rate // inferred from mutant phen…	0005882 // intermediate filament // inferred from electronic annotation /// 0030054 // cell junction // inferred from electronic annotation /// 0030056 // hemidesmosome // inferred from electronic annotation	0005198 // structural molecule activity // inferred from electronic annotation /// 0005515 // protein binding // inferred from physical interaction	1.3151	0.395176	7.06433	0.335323	0.821916	0.329334	7.07901	0.335323	0.821916	-0.272754	0.495524	0.294828	0.0529984	0.000103296	0.0568923	0.253709	0.00235029	0.167705	0.047596	7.76624759252826e-05	0.100127	0.233492	0.00171445	0.247704
191875_at	1	1	1	1	1	0	K01D12.12	CaDmium Responsive /// locus:cdr-6	cdr-6 /// WBGene00010471	0008340 // determination of adult lifespan // inferred from mutant phenotype	0016021 // integral to membrane // inferred from electronic annotation	---	1.31493	0.394989	9.88425	0.449074	0.450122	0.474033	9.96434	0.449074	0.450122	0.0975096	0.457743	0.332235	9.76060662251263e-05	9.52923543828078e-05	5.5408021848291e-05	0.00611638	0.00222497	0.00142182	7.75611163710433e-05	7.5691202835584e-05	0.270259	0.00412474	0.00168296	0.466318
174505_at	1	0	1	1	0	0	C38133	hypothetical protein /// status:Confirmed	T28C6.8 /// WBGene00012122	---	0016021 // integral to membrane // inferred from electronic annotation	---	1.31485	0.3949	7.8478	0.556847	0.345656	0.500498	7.87663	0.556847	0.345656	0.0638964	0.467667	0.322133	5.9907596328513e-05	0.00407805	0.000178409	0.00430041	0.0288673	0.0031283	0.000239301	0.0100394	0.596977	0.00895381	0.0523236	0.750117
191104_at	0	1	1	0	1	0	C02C2.3	Coelomocyte UPtake defective /// locus:cup-4	cup-4 /// WBGene00000845	0006810 // transport // inferred from electronic annotation /// 0006811 // ion transport // inferred from electronic annotation /// 0006897 // endocytosis // inferred from mutant phenotype /// 0006897 // endocytosis // inferred from electronic annotation /// 0008340 // determination of adult lifespan // inferred from mutant phenotype /// 0030100 // regulation of endocytosis // inferred from mutan…	0016020 // membrane // inferred from electronic annotation /// 0016021 // integral to membrane // inferred from electronic annotation /// 0030659 // cytoplasmic vesicle membrane // inferred from direct assay /// 0030659 // cytoplasmic vesicle membrane // inferred from electronic annotation /// 0031410 // cytoplasmic vesicle // inferred from direct assay /// 0031410 // cytoplasmic vesicle // infer…	0004872 // receptor activity // inferred from electronic annotation /// 0005216 // ion channel activity // inferred from reviewed computational analysis /// 0005216 // ion channel activity // inferred from electronic annotation /// 0005230 // extracellular ligand-gated ion channel activity // inferred from electronic annotation /// 0015464 // acetylcholine receptor activity // inferred from revie…	1.31398	0.393939	7.32019	0.19831	0.582427	0.554142	7.35055	0.19831	0.582427	0.248015	0.44496	0.342917	0.161457	0.000540301	0.000836442	0.454197	0.00738927	0.00916131	0.129514	0.00024295	0.062881	0.401483	0.00381148	0.183063
190197_s_at	0	1	0	0	1	0	C06G3.2	Kinesin-Like Protein /// locus:klp-18	klp-18 /// WBGene00002228	0000910 // cytokinesis // inferred from mutant phenotype /// 0007018 // microtubule-based movement // inferred from electronic annotation /// 0007126 // meiosis // inferred from mutant phenotype /// 0009792 // embryo development ending in birth or egg hatching // inferred from mutant phenotype /// 0019915 // lipid storage // inferred from mutant phenotype /// 0045132 // meiotic chromosome segrega…	0000922 // spindle pole // inferred from direct assay /// 0005874 // microtubule // inferred from direct assay /// 0005874 // microtubule // inferred from electronic annotation /// 0005938 // cell cortex // inferred from direct assay	0000166 // nucleotide binding // inferred from electronic annotation /// 0003774 // motor activity // inferred from electronic annotation /// 0003777 // microtubule motor activity // inferred from electronic annotation /// 0005524 // ATP binding // inferred from electronic annotation	1.31214	0.391919	6.80127	0.22276	0.577614	0.379228	6.65955	0.22276	0.577614	0.371537	0.393201	0.390637	0.0313232	1.49703378564043e-05	0.000998434	0.188761	0.000642968	0.010378	0.026183	9.55252830657079e-06	0.000860352	0.165078	0.000363584	0.0113342
193898_at	0	1	1	0	1	0	T01E8.2	REgulator of Fusion /// locus:ref-1	ref-1 /// WBGene00004334	0000122 // negative regulation of transcription from RNA polymerase II promoter // inferred from genetic interaction /// 0009792 // embryo development ending in birth or egg hatching // inferred from mutant phenotype /// 0009957 // epidermal cell fate specification // inferred from genetic interaction /// 0040011 // locomotion // inferred from mutant phenotype /// 0045138 // tail tip morphogenesi…	0005634 // nucleus // inferred from electronic annotation	0030528 // transcription regulator activity // inferred from electronic annotation	1.31082	0.390464	7.02681	0.257347	0.554463	0.502094	7.00878	0.257347	0.554463	0.217072	0.437968	0.342961	0.0269914	8.06390490088051e-05	0.000218625	0.174872	0.0019951	0.00359052	0.0323078	0.000117877	0.0655083	0.187305	0.00232935	0.188195
173676_s_at	0	1	0	0	1	0	AV195437	APYrase /// locus:apy-1	apy-1 /// WBGene00017244	0008340 // determination of adult lifespan // inferred from mutant phenotype /// 0040010 // positive regulation of growth rate // inferred from mutant phenotype	0016021 // integral to membrane // inferred from electronic annotation	0005509 // calcium ion binding // inferred from electronic annotation /// 0005515 // protein binding // inferred from physical interaction /// 0016462 // pyrophosphatase activity // inferred from electronic annotation	1.3107	0.390337	10.1513	0.397179	0.631076	0.319653	10.1276	0.397179	0.631076	-0.0341396	0.449303	0.331372	0.00140676	1.48294148773764e-05	0.00685974	0.0322209	0.000641161	0.0392388	0.00136554	1.40828088228728e-05	0.743973	0.0272984	0.000482078	0.852725
179176_at	1	1	0	1	1	0	C52G5.2	hypothetical protein /// status:Confirmed	C52G5.2 /// WBGene00008260	---	---	---	1.308	0.387358	7.26423	0.572894	0.547853	0.250925	7.30602	0.572894	0.547853	-0.168268	0.457224	0.317493	0.000141038	0.000219083	0.0449527	0.00792819	0.00391786	0.142895	0.00015705	0.000243284	0.168695	0.00666728	0.00381285	0.346609
172511_x_at	0	1	0	0	1	0	Y51H4A.24	hypothetical protein	T28F3.8	---	---	---	1.30747	0.386774	8.417	0.311761	0.589966	0.491723	8.4362	0.311761	0.589966	0.0254652	0.464483	0.309064	0.037663	0.0005665	0.00253863	0.209236	0.00761141	0.0196138	0.0254852	0.000260113	0.843091	0.162349	0.00395524	0.911387
182942_at	0	1	0	0	1	0	ZK1058.9	hypothetical protein	ZK1058.9	0040010 // positive regulation of growth rate // inferred from mutant phenotype	---	---	1.30704	0.3863	7.49484	0.397711	0.639445	0.4992	7.55736	0.397711	0.639445	-0.255714	0.512119	0.260481	0.00588579	0.000106743	0.0010681	0.0721682	0.00240015	0.0108875	0.00187453	1.93301581974738e-05	0.0295302	0.0336435	0.000612108	0.110626
185779_at	0	1	0	0	1	0	T05B11.4	hypothetical protein /// status:Partially_confirmed	T05B11.4 /// WBGene00020247	---	0016021 // integral to membrane // inferred from electronic annotation	---	1.30673	0.38596	6.76999	0.435587	0.619268	0.314491	6.76791	0.435587	0.619268	-0.108443	0.456449	0.315471	0.00765936	0.000514169	0.0427175	0.0837459	0.00714695	0.138321	0.00823573	0.00056757	0.464	0.082856	0.00685249	0.645789
187479_s_at	1	1	1	1	1	0	Y62E10A.13B	hypothetical protein	Y62E10A.13	0006564 // L-serine biosynthetic process // inferred from electronic annotation /// 0008152 // metabolic process // inferred from electronic annotation	0016021 // integral to membrane // inferred from electronic annotation	0003824 // catalytic activity // inferred from electronic annotation /// 0004647 // phosphoserine phosphatase activity // inferred from electronic annotation /// 0016791 // phosphatase activity // inferred from electronic annotation	1.3046	0.383606	10.8773	0.402133	0.472669	0.438844	10.9422	0.402133	0.472669	0.113188	0.437882	0.32933	0.000130887	2.34581403435309e-05	5.2847315388499e-05	0.00760938	0.00087004	0.00137188	9.14850410235794e-05	1.57120962636058e-05	0.164447	0.00463923	0.000524404	0.341055
176746_s_at	0	0	1	0	1	0	R05D3.9	hypothetical protein /// status:Partially_confirmed	R05D3.9 /// WBGene00019882	---	---	---	1.30452	0.383515	8.82548	0.415886	0.426296	0.535435	8.88343	0.415886	0.426296	0.0812912	0.459206	0.307824	0.00135419	0.00110445	0.000135647	0.0318547	0.0116222	0.00259255	0.00115042	0.000934483	0.45161	0.0242132	0.00986378	0.63547
191605_at	0	1	1	0	1	0	F13A7.10	Glutathione S-Transferase /// locus:gst-44	gst-44 /// WBGene00001792	0008152 // metabolic process // inferred from electronic annotation	0005737 // cytoplasm // inferred from electronic annotation	0004364 // glutathione transferase activity // inferred from electronic annotation	1.30412	0.383079	6.73349	0.270331	0.574324	0.340389	6.77589	0.270331	0.574324	0.268776	0.395015	0.371144	0.004464	2.91040417104387e-06	0.000735139	0.0623329	0.000219212	0.00830767	0.0108992	1.48000454396658e-05	0.0112799	0.0983221	0.000497185	0.0589677
186131_at	0	1	0	0	1	0	K11G12.1	Nematode AStacin protease	nas-11	0006508 // proteolysis // inferred from electronic annotation /// 0040010 // positive regulation of growth rate // inferred from mutant phenotype	0005576 // extracellular region // inferred from electronic annotation /// 0016021 // integral to membrane // inferred from electronic annotation	0004222 // metalloendopeptidase activity // inferred from electronic annotation /// 0008233 // peptidase activity // inferred from electronic annotation /// 0008237 // metallopeptidase activity // inferred from electronic annotation /// 0008270 // zinc ion binding // inferred from electronic annotation /// 0016787 // hydrolase activity // inferred from electronic annotation /// 0046872 // metal i…	1.30052	0.379085	10.0755	0.441255	0.66946	0.419797	10.1393	0.441255	0.66946	-0.366721	0.510171	0.247998	0.011936	0.000550388	0.0158497	0.108696	0.00747374	0.0707923	0.00648355	0.000218768	0.01935	0.0720275	0.00355481	0.0845874
178376_s_at	0	1	0	0	1	0	ZK899.2	status:Confirmed /// hypothetical protein	WBGene00014141 /// ZK899.2	0002119 // nematode larval development // inferred from mutant phenotype /// 0006898 // receptor-mediated endocytosis // inferred from mutant phenotype /// 0009792 // embryo development ending in birth or egg hatching // inferred from mutant phenotype /// 0040007 // growth // inferred from mutant phenotype /// 0040010 // positive regulation of growth rate // inferred from mutant phenotype	0016021 // integral to membrane // inferred from electronic annotation	---	1.29414	0.371996	8.82884	0.39969	0.466029	0.429773	8.83278	0.39969	0.466029	0.0707656	0.431831	0.312162	0.0019859	0.000549298	0.0011064	0.0385824	0.00746557	0.0111663	0.00164459	0.000441427	0.513102	0.0308796	0.00577592	0.685778
175079_s_at	0	0	1	0	0	1	C53223	PaTched Related family /// locus:ptr-2	ptr-2 /// WBGene00004217	0000003 // reproduction // inferred from mutant phenotype /// 0000910 // cytokinesis // inferred from mutant phenotype /// 0001703 // gastrulation with mouth forming first // inferred from mutant phenotype /// 0002119 // nematode larval development // inferred from mutant phenotype /// 0006810 // transport // inferred from electronic annotation /// 0007369 // gastrulation // inferred from mutant …	0016020 // membrane // inferred from electronic annotation /// 0016021 // integral to membrane // inferred from electronic annotation	0005215 // transporter activity // inferred from electronic annotation /// 0008158 // hedgehog receptor activity // inferred from electronic annotation	1.29406	0.371909	6.60893	0.152389	0.397706	0.632303	6.3695	0.152389	0.397706	0.498962	0.394133	0.349686	0.331537	0.0188448	0.000749484	0.639567	0.0822076	0.0084386	0.199641	0.00301252	0.000464501	0.498647	0.0226092	0.00780405
188105_s_at	0	1	0	0	1	0	K07D8.1	MUscle Positioning /// locus:mup-4	mup-4 /// WBGene00003497	0000003 // reproduction // inferred from mutant phenotype /// 0002119 // nematode larval development // inferred from mutant phenotype /// 0006898 // receptor-mediated endocytosis // inferred from mutant phenotype /// 0008340 // determination of adult lifespan // inferred from mutant phenotype /// 0018996 // molting cycle, collagen and cuticulin-based cuticle // inferred from mutant phenotype ///…	0005882 // intermediate filament // inferred from direct assay /// 0016021 // integral to membrane // inferred from electronic annotation /// 0030056 // hemidesmosome // inferred from direct assay /// 0031012 // extracellular matrix // inferred from direct assay	0004872 // receptor activity // inferred from electronic annotation /// 0005509 // calcium ion binding // inferred from electronic annotation /// 0005515 // protein binding // inferred from physical interaction	1.29191	0.3695	6.2407	0.396108	0.61215	0.373062	6.34203	0.396108	0.61215	-0.172577	0.46044	0.27856	0.00249713	4.55724305827034e-05	0.00387561	0.043836	0.00136361	0.026219	0.00283204	5.4153426947795e-05	0.144566	0.0429897	0.00130145	0.31468
183193_at	0	1	1	1	1	-1	C46G7.2	hypothetical protein /// status:Confirmed	C46G7.2 /// WBGene00016722	0008340 // determination of adult lifespan // inferred from mutant phenotype	0031672 // A band // inferred from direct assay /// 0055120 // striated muscle dense body // inferred from direct assay	---	1.29189	0.369486	8.6508	0.391761	0.62179	0.607362	8.84081	0.391761	0.62179	-0.41755	0.540305	0.198667	0.00207113	2.60358415788146e-05	3.37448916989149e-05	0.0394889	0.000937488	0.00101367	0.000257383	1.47527019390014e-06	0.000137629	0.00949245	9.19247996223339e-05	0.00395311
190017_at	0	0	1	1	0	1	C45G7.4	hypothetical protein /// zinc finger protein	C45G7.4 /// WBGene00016671	---	---	0005515 // protein binding // inferred from electronic annotation /// 0008270 // zinc ion binding // inferred from electronic annotation /// 0046872 // metal ion binding // inferred from electronic annotation	1.2899	0.367262	5.85282	0.460236	0.1898	0.588745	5.85439	0.460236	0.1898	0.314758	0.412927	0.321598	0.000288794	0.0751912	2.25089579735067e-05	0.0125802	0.209107	0.000776889	4.30596644181992e-06	0.0128161	0.00026913	0.000552108	0.0618126	0.00565409
189767_at	0	1	1	1	1	1	R05F9.6	hypothetical protein /// phosphoglucomutase	phosphoglucomutase /// WBGene00019890	0005975 // carbohydrate metabolic process // inferred from electronic annotation /// 0009792 // embryo development ending in birth or egg hatching // inferred from mutant phenotype	---	0000287 // magnesium ion binding // inferred from electronic annotation /// 0016868 // intramolecular transferase activity, phosphotransferases // inferred from electronic annotation /// 0046872 // metal ion binding // inferred from electronic annotation	1.28645	0.363393	11.2162	0.272294	0.434709	0.397757	11.1302	0.272294	0.434709	0.368596	0.368254	0.358533	0.000364896	2.20446274745293e-06	6.4812284552753e-06	0.0143795	0.000179288	0.000360941	0.00010794	4.43988262159965e-07	3.5767939709316e-06	0.00518011	4.25919811326217e-05	0.000521436
179058_at	0	1	1	0	1	0	F25H9.2	hypothetical protein /// status:Partially_confirmed	F25H9.2 /// WBGene00009135	---	---	0005515 // protein binding // inferred from electronic annotation	1.285	0.361769	7.54813	0.322657	0.5815	0.450556	7.63233	0.322657	0.5815	-0.0882543	0.451571	0.271967	0.00137058	3.21200160977374e-06	5.95186380366881e-05	0.0318968	0.000229493	0.00148356	0.00512276	2.5025910723474e-05	0.388639	0.0621366	0.000740853	0.580536
172437_x_at	0	1	0	0	1	0	R09B5.3	CaeNaCin (Caenorhabditis bacteriocin) /// locus:cnc-2	cnc-2 /// WBGene00000556	0009611 // response to wounding // inferred from expression pattern /// 0045087 // innate immune response // inferred from expression pattern /// 0045087 // innate immune response // inferred from mutant phenotype /// 0050832 // defense response to fungus // inferred from expression pattern /// 0050832 // defense response to fungus // inferred from mutant phenotype	0016021 // integral to membrane // inferred from electronic annotation	---	1.28346	0.360033	10.3132	0.702786	0.919406	-0.232062	10.2244	0.702786	0.919406	-0.852123	0.463377	0.25669	0.00635734	0.000829871	0.315397	0.0755861	0.00976069	0.51643	0.00574223	0.000724479	0.00137571	0.066468	0.00817777	0.0152429
190896_at	0	1	0	0	1	0	C04G2.1	TransThyretin-Related family domain /// locus:ttr-39	ttr-39 /// WBGene00007304	---	---	---	1.28251	0.358965	6.7281	0.407609	0.514485	-0.0351871	6.87209	0.407609	0.514485	0.34479	0.295636	0.422295	0.00331943	0.000497323	0.769797	0.0524811	0.00695706	0.870963	0.00371869	0.000571237	0.0111225	0.0505408	0.00688559	0.0584215
177492_at	0	1	0	0	1	0	F41E7.8	CaeNaCin (Caenorhabditis bacteriocin) /// locus:cnc-8	cnc-8 /// WBGene00009624	---	0016021 // integral to membrane // inferred from electronic annotation	---	1.28178	0.358147	9.16785	0.399029	0.799834	0.117576	9.22158	0.399029	0.799834	-0.366418	0.438813	0.277482	0.0161592	6.07777602410651e-05	0.439766	0.130245	0.00165354	0.629608	0.00489061	6.7864570120514e-06	0.00855424	0.0603149	0.000285333	0.0489406
183206_at	0	1	0	0	1	0	F07C3.9	hypothetical protein /// status:Predicted	F07C3.9 /// WBGene00017197	---	0016021 // integral to membrane // inferred from electronic annotation	---	1.2815	0.357838	6.35556	0.311751	0.835156	-0.322038	6.61927	0.311751	0.835156	0.175252	0.274957	0.44072	0.0839299	0.000149616	0.0750777	0.323265	0.00302996	0.202601	0.0375684	1.60279999445176e-05	0.220659	0.203843	0.000532647	0.410973
184862_at	0	1	1	0	1	0	F16H11.3	hypothetical protein /// status:Confirmed	F16H11.3 /// WBGene00017532	0006810 // transport // inferred from electronic annotation /// 0008340 // determination of adult lifespan // inferred from mutant phenotype	0016020 // membrane // inferred from electronic annotation /// 0016021 // integral to membrane // inferred from electronic annotation	0005337 // nucleoside transmembrane transporter activity // inferred from electronic annotation	1.28126	0.357568	9.25749	0.312455	0.538847	0.360986	9.27951	0.312455	0.538847	0.0818188	0.404096	0.31104	0.00250291	1.34670827430545e-05	0.000776668	0.0438433	0.000602716	0.00866838	0.00217202	1.07398037081152e-05	0.353873	0.0365225	0.000394853	0.548066
182858_at	0	1	0	0	1	0	T15B7.9	hypothetical protein /// status:Confirmed	T15B7.1 /// WBGene00020516	0007165 // signal transduction // inferred from electronic annotation /// 0009792 // embryo development ending in birth or egg hatching // inferred from mutant phenotype	0005615 // extracellular space // inferred from electronic annotation	0005102 // receptor binding // inferred from electronic annotation /// 0005488 // binding // inferred from electronic annotation	1.28057	0.356789	8.03917	0.437256	0.624357	0.0619488	8.01967	0.437256	0.624357	-0.0444398	0.374521	0.339058	0.0046361	0.000244295	0.647476	0.0639239	0.0042302	0.791676	0.00478986	0.000254393	0.743812	0.0594998	0.00391158	0.852725
172804_x_at	0	1	0	0	1	0	C24F3.6	COLlagen /// locus:col-124	col-124 /// WBGene00000698	---	0016021 // integral to membrane // inferred from electronic annotation	0042302 // structural constituent of cuticle // inferred from electronic annotation	1.27951	0.35559	9.73437	-0.019222	1.29784	0.186622	9.86199	-0.019222	1.29784	-0.610325	0.488415	0.222765	0.922738	5.64665681777134e-06	0.353032	0.973615	0.000330795	0.554479	0.926534	1.00422986749097e-05	0.00893982	0.975176	0.000378497	0.0505853
185078_at	0	0	1	0	0	1	K09H11.3	Rho GTPase Activating protein /// locus:rga-3	rga-3 /// WBGene00019600	0000003 // reproduction // inferred from mutant phenotype /// 0000910 // cytokinesis // inferred from mutant phenotype /// 0007165 // signal transduction // inferred from electronic annotation /// 0009792 // embryo development ending in birth or egg hatching // inferred from mutant phenotype /// 0030866 // cortical actin cytoskeleton organization // inferred from genetic interaction /// 0032970 /…	0005622 // intracellular // inferred from electronic annotation /// 0005813 // centrosome // inferred from direct assay /// 0005938 // cell cortex // inferred from direct assay	0005100 // Rho GTPase activator activity // inferred from direct assay /// 0005100 // Rho GTPase activator activity // inferred from genetic interaction	1.27929	0.355348	7.45983	0.176994	0.278221	0.585303	7.41466	0.176994	0.278221	0.636356	0.346839	0.363857	0.120503	0.020241	5.68347946436857e-05	0.388437	0.0864484	0.00143875	0.161882	0.0348728	7.55487610838364e-05	0.449112	0.123838	0.00278236
191443_at	0	0	1	0	1	0	Y51A2D.10	TransThyretin-Related family domain /// locus:ttr-25	ttr-25 /// WBGene00013078	---	---	---	1.27817	0.354076	9.75232	0.266782	0.62842	0.796272	9.89574	0.266782	0.62842	-0.462219	0.563825	0.144328	0.113547	0.00116732	0.000132776	0.376744	0.0120842	0.00256008	0.0616011	0.000223755	0.00307217	0.271126	0.00360405	0.025565
191384_s_at	0	1	1	0	1	0	C14H10.1	hypothetical protein /// Yeast YIL023C-like protein	C14H10.1 /// WBGene00007591	0030001 // metal ion transport // inferred from electronic annotation /// 0055085 // transmembrane transport // inferred from electronic annotation	0016020 // membrane // inferred from electronic annotation /// 0016021 // integral to membrane // inferred from electronic annotation	0046873 // metal ion transmembrane transporter activity // inferred from electronic annotation	1.27665	0.352367	7.81154	0.34361	0.463898	0.497132	7.87384	0.34361	0.463898	0.00205165	0.43488	0.269853	0.00369202	0.000306112	0.000156597	0.0557265	0.00493395	0.00285451	0.00330259	0.00026328	0.983829	0.0471814	0.0039926	0.991077
187851_at	0	1	1	0	1	0	C25E10.3	Serpentine Receptor, class SX	srsx-34	0007186 // G-protein coupled receptor protein signaling pathway // inferred from electronic annotation	0016021 // integral to membrane // inferred from electronic annotation	0004872 // receptor activity // inferred from electronic annotation	1.27606	0.351692	6.70797	0.345394	0.546351	0.483492	6.74048	0.345394	0.546351	-0.156827	0.458412	0.244973	0.00717817	0.000170485	0.00053958	0.0810554	0.00328716	0.00668571	0.00461442	8.66902373142148e-05	0.154721	0.0578672	0.00187622	0.329046
180920_s_at	0	1	1	0	1	0	ZK1037.6	status:Partially_confirmed /// hypothetical protein	WBGene00014194 /// ZK1037.6	---	0016021 // integral to membrane // inferred from electronic annotation	---	1.27493	0.350422	6.53563	0.109135	0.55961	0.679803	6.54786	0.109135	0.55961	0.0852406	0.449516	0.251328	0.272266	2.58771886993916e-05	2.63796475909639e-06	0.580443	0.000935372	0.000200669	0.249696	1.45630913010391e-05	0.36471	0.559007	0.000493516	0.558725
188214_at	0	1	1	0	1	-1	T01B10.1	GRounDhog (hedgehog-like family) /// locus:grd-4	grd-4 /// WBGene00001693	0018996 // molting cycle, collagen and cuticulin-based cuticle // inferred from mutant phenotype /// 0040011 // locomotion // inferred from mutant phenotype /// 0040018 // positive regulation of multicellular organism growth // inferred from mutant phenotype	---	---	1.27391	0.349268	5.0007	0.329429	0.985494	0.568715	5.17276	0.329429	0.985494	-1.10296	0.627879	0.070656	0.00250764	1.08029567271143e-08	1.33442491009804e-05	0.0438556	7.18161775467726e-06	0.000563629	0.0407201	5.45374756156918e-06	1.36218979917129e-06	0.213672	0.000242175	0.000305071
174448_s_at	0	1	1	0	1	0	CEK132DXF	hypothetical protein /// locus:acs-20	F28D1.9 /// WBGene00009218	0008152 // metabolic process // inferred from electronic annotation /// 0008340 // determination of adult lifespan // inferred from mutant phenotype	0016021 // integral to membrane // inferred from electronic annotation	0003824 // catalytic activity // inferred from electronic annotation	1.27376	0.34909	8.34041	0.332495	0.404738	0.673023	8.3644	0.332495	0.404738	-0.0529493	0.470085	0.228094	0.00145324	0.000256005	8.21892871825139e-07	0.0329675	0.00435893	0.000101345	0.00160629	0.000287437	0.554695	0.0304191	0.00421819	0.716938
178054_at	1	0	0	1	0	0	C06G8.3	hypothetical protein	C06G8.3	0030001 // metal ion transport // inferred from electronic annotation /// 0055085 // transmembrane transport // inferred from electronic annotation	0016020 // membrane // inferred from electronic annotation /// 0016021 // integral to membrane // inferred from electronic annotation	0046873 // metal ion transmembrane transporter activity // inferred from electronic annotation	1.27371	0.349033	8.33087	0.735166	0.0636567	0.413818	8.33051	0.735166	0.0636567	0.0827331	0.404214	0.293852	9.88231666265043e-05	0.661952	0.0105542	0.00616737	0.80365	0.0532062	0.000139379	0.672873	0.583923	0.00613623	0.81135	0.739741
194014_s_at	0	0	1	0	1	0	F28H6.1	AKT kinase family	akt-2	0006468 // protein phosphorylation // inferred from electronic annotation /// 0006468 // protein phosphorylation // inferred from sequence or structural similarity /// 0007275 // multicellular organismal development // inferred from electronic annotation /// 0008286 // insulin receptor signaling pathway // inferred from mutant phenotype /// 0008340 // determination of adult lifespan // inferred f…	0005622 // intracellular // inferred from direct assay	0000166 // nucleotide binding // inferred from electronic annotation /// 0004672 // protein kinase activity // inferred from electronic annotation /// 0004674 // protein serine/threonine kinase activity // inferred from direct assay /// 0004674 // protein serine/threonine kinase activity // inferred from electronic annotation /// 0004674 // protein serine/threonine kinase activity // inferred fro…	1.2735	0.348795	6.78264	0.292616	0.430334	0.51282	6.78994	0.292616	0.430334	0.134049	0.411923	0.285666	0.0194866	0.00151694	0.000329279	0.144749	0.0144782	0.00481816	0.00760905	0.000372016	0.181225	0.0791413	0.005142	0.362334
179315_at	0	1	0	0	1	0	C50F4.4	hypothetical protein /// status:Confirmed	C50F4.4 /// WBGene00008232	---	---	---	1.26893	0.343618	8.62632	0.369022	0.455568	0.329178	8.63173	0.369022	0.455568	0.0833495	0.384589	0.302646	0.000708808	9.53144857879882e-05	0.00182964	0.0211673	0.00222497	0.015774	0.000660169	8.73257906186776e-05	0.355582	0.0171675	0.0018791	0.549921
175070_at	0	1	1	0	1	0	AV187824	status:Confirmed /// hypothetical protein	WBGene00013433 /// Y66D12A.7	0006450 // regulation of translational fidelity // inferred from electronic annotation	---	---	1.26738	0.341848	9.26181	0.255876	0.491164	0.360019	9.22995	0.255876	0.491164	0.196991	0.369019	0.314677	0.00243566	3.63196358355441e-06	0.000117559	0.0432534	0.000244638	0.00234351	0.00735397	2.27677560143484e-05	0.0311896	0.0775415	0.000690983	0.114429
189409_at	0	1	0	0	1	0	C49G7.8	CYtochrome P450 family /// locus:cyp-35A4	cyp-35A4 /// WBGene00016786	0009410 // response to xenobiotic stimulus // inferred from genetic interaction /// 0055114 // oxidation reduction // inferred from electronic annotation	---	0004497 // monooxygenase activity // inferred from electronic annotation /// 0005506 // iron ion binding // inferred from electronic annotation /// 0009055 // electron carrier activity // inferred from electronic annotation /// 0016491 // oxidoreductase activity // inferred from electronic annotation /// 0020037 // heme binding // inferred from electronic annotation /// 0046872 // metal ion bindi…	1.26506	0.339203	5.08258	0.276125	0.60303	0.132777	5.0811	0.276125	0.60303	0.14413	0.337311	0.341095	0.0406278	0.000173317	0.299955	0.218886	0.00333335	0.500361	0.0168671	2.57483166624832e-05	0.182951	0.129021	0.000757053	0.364369
187522_at	0	0	1	0	1	0	F25B5.1	DAF-16/FOXO Controlled, germline Tumor affecting	dct-6	---	---	---	1.26506	0.339203	8.74011	0.190339	0.42735	0.724395	8.79852	0.190339	0.42735	0.0754429	0.447361	0.231044	0.106871	0.00146355	7.39570833133105e-06	0.365398	0.0141678	0.000387262	0.0559825	0.00027938	0.426095	0.256401	0.00415152	0.614033
179439_s_at	0	1	0	0	1	0	F11E6.3	hypothetical protein /// status:Confirmed	F11E6.3 /// WBGene00008707	0040010 // positive regulation of growth rate // inferred from mutant phenotype	---	---	1.2638	0.337771	9.894	0.267878	0.830487	0.24287	9.91554	0.267878	0.830487	-0.412975	0.447078	0.228463	0.18157	0.000520081	0.223513	0.483071	0.00719942	0.413993	0.1944	0.000678089	0.0531181	0.492874	0.00782638	0.163676
173784_at	0	1	1	0	1	0	CEC5041	hypothetical protein /// status:Confirmed	C50E3.11 /// WBGene00016822	0006810 // transport // inferred from electronic annotation	0016020 // membrane // inferred from electronic annotation	0005542 // folic acid binding // inferred from electronic annotation /// 0008518 // reduced folate carrier activity // inferred from electronic annotation	1.26297	0.336824	9.97819	0.299794	0.439207	0.359479	10.0109	0.299794	0.439207	0.183462	0.36616	0.307487	0.0006042	1.20090927972358e-05	0.000106685	0.0196	0.000559814	0.00219249	0.00286477	9.64397593127922e-05	0.047064	0.0431895	0.00200847	0.150982
191204_s_at	0	1	0	0	1	-1	C06A8.3	hypothetical protein /// 17k antigen (O. volvulus)	C06A8.3 /// WBGene00015514	---	---	---	1.26199	0.335705	11.6536	0.503634	0.691051	0.387575	11.7475	0.503634	0.691051	-0.762714	0.52742	0.14399	0.005252	0.000421349	0.024398	0.0678066	0.00621652	0.0948741	0.00381228	0.000272757	0.000102667	0.0515409	0.00408817	0.00333223
190183_at	0	1	0	0	1	0	C55A6.4	hypothetical protein /// alcohol dehydrogenase	C55A6.4 /// WBGene00008333	0008152 // metabolic process // inferred from electronic annotation /// 0055114 // oxidation reduction // inferred from electronic annotation	---	0003824 // catalytic activity // inferred from electronic annotation /// 0005488 // binding // inferred from electronic annotation /// 0016491 // oxidoreductase activity // inferred from electronic annotation	1.26086	0.334405	5.87575	0.286793	0.722116	0.10357	5.93065	0.286793	0.722116	-0.114957	0.370826	0.297984	0.0496876	6.61431782469906e-05	0.454317	0.245072	0.00174367	0.642541	0.0352577	2.74813054584009e-05	0.370339	0.197029	0.000787882	0.564105
174846_at	0	1	1	0	1	1	CEK097E5R	hypothetical protein /// status:Partially_confirmed	R02F2.7 /// WBGene00019836	0000003 // reproduction // inferred from mutant phenotype /// 0002119 // nematode larval development // inferred from mutant phenotype /// 0006898 // receptor-mediated endocytosis // inferred from mutant phenotype /// 0040007 // growth // inferred from mutant phenotype /// 0040010 // positive regulation of growth rate // inferred from mutant phenotype /// 0040035 // hermaphrodite genitalia develo…	---	---	1.26025	0.333707	10.4215	0.154488	0.394399	0.483019	10.3918	0.154488	0.394399	0.421449	0.343968	0.323445	0.0645076	0.000114809	1.26970915835433e-05	0.282209	0.00251039	0.000542286	0.06582	0.000120056	6.02682408400902e-05	0.280507	0.00235734	0.00243166
176258_at	0	1	1	0	1	0	Y52E8A.2	status:Confirmed /// hypothetical protein	WBGene00021795 /// Y52E8A.2	---	---	0005515 // protein binding // inferred from electronic annotation /// 0008270 // zinc ion binding // inferred from electronic annotation /// 0046872 // metal ion binding // inferred from electronic annotation	1.26019	0.33364	10.71	0.335718	0.439661	0.466914	10.6607	0.335718	0.439661	-0.0158307	0.414098	0.253183	0.000409754	2.63136248878837e-05	1.33255536030595e-05	0.0152719	0.000944449	0.000563629	0.00160216	0.000140266	0.860393	0.030407	0.0025804	0.921326
192662_s_at	0	1	0	0	1	0	F57C2.2	BTB (Broad/complex/Tramtrack/Bric a brac) domain protein /// BTB (Broad/complex/Tramtrack/Bric a brac) domain protein /// locus:btb-20 /// locus:btb-19	btb-19 /// btb-20 /// WBGene00010193 /// WBGene00010194	0000003 // reproduction // inferred from mutant phenotype /// 0009792 // embryo development ending in birth or egg hatching // inferred from mutant phenotype	---	0005515 // protein binding // inferred from electronic annotation	1.25989	0.333294	9.57953	0.341052	0.372827	0.329628	9.62961	0.341052	0.372827	0.24238	0.347836	0.318753	0.00139716	0.000657556	0.00183444	0.0321717	0.00839935	0.0157931	0.000635604	0.00028056	0.00836186	0.0168044	0.00415277	0.0482869
180223_s_at	0	1	0	0	1	0	T23F4.1	hypothetical protein /// hypothetical protein /// status:Partially_confirmed /// status:Confirmed	T23F4.1 /// T23F4.3 /// WBGene00020739 /// WBGene00020741	---	---	0016787 // hydrolase activity // inferred from electronic annotation	1.25786	0.330974	4.90109	0.101922	0.629156	0.250207	4.89495	0.101922	0.629156	0.273479	0.327095	0.334852	0.360169	2.6642585566552e-05	0.0344119	0.664292	0.000951788	0.118691	0.384591	4.65396255023519e-05	0.0289816	0.683112	0.00117513	0.109637
192163_at	0	1	0	0	1	0	ZK1193.1	COLlagen /// locus:col-19	col-19 /// WBGene00000608	0040002 // collagen and cuticulin-based cuticle development // non-traceable author statement	0005576 // extracellular region // non-traceable author statement /// 0016021 // integral to membrane // inferred from electronic annotation /// 0060107 // annuli extracellular matrix // inferred from direct assay /// 0060111 // alae of collagen and cuticulin-based cuticle extracellular matrix // inferred from direct assay	0042302 // structural constituent of cuticle // inferred from electronic annotation /// 0042302 // structural constituent of cuticle // non-traceable author statement	1.25753	0.330596	7.36972	0.174483	1.08031	0.150513	7.50663	0.174483	1.08031	-0.676527	0.468436	0.192756	0.388174	4.97160223255009e-05	0.455278	0.687029	0.00144248	0.643364	0.416257	9.32080659336173e-05	0.00516692	0.70865	0.00195965	0.0352047
177241_at	0	1	0	0	1	1	Y54E10BR.I	status:Confirmed /// hypothetical protein	WBGene00021841 /// Y54E10BR.2	0006886 // intracellular protein transport // inferred from electronic annotation /// 0007186 // G-protein coupled receptor protein signaling pathway // inferred from electronic annotation /// 0007264 // small GTPase mediated signal transduction // inferred from electronic annotation /// 0015031 // protein transport // inferred from electronic annotation	0005622 // intracellular // inferred from electronic annotation /// 0005634 // nucleus // inferred from electronic annotation /// 0005737 // cytoplasm // inferred from electronic annotation	0000166 // nucleotide binding // inferred from electronic annotation /// 0003924 // GTPase activity // inferred from electronic annotation /// 0004871 // signal transducer activity // inferred from electronic annotation /// 0005525 // GTP binding // inferred from electronic annotation /// 0019001 // guanyl nucleotide binding // inferred from electronic annotation	1.25673	0.329676	6.72989	0.230066	0.423339	0.215823	6.55755	0.230066	0.423339	0.455421	0.289743	0.369609	0.0307353	0.000488338	0.0409963	0.187228	0.00687817	0.134774	0.0234493	0.000289804	0.000142039	0.155291	0.00424487	0.00398769
185837_at	0	1	0	0	1	0	F21C10.4	hypothetical protein /// status:Confirmed	F21C10.4 /// WBGene00017654	---	0016021 // integral to membrane // inferred from electronic annotation	---	1.25486	0.327522	6.62909	0.255679	0.676271	0.0250321	6.54593	0.255679	0.676271	0.0761991	0.318994	0.33605	0.112837	0.000416222	0.871573	0.37547	0.00616072	0.931689	0.11099	0.000392151	0.621983	0.369003	0.00532038	0.766835
190995_at	0	1	1	0	1	0	F01F1.6	ALdehyde deHydrogenase /// locus:alh-9	alh-9 /// WBGene00000115	0006081 // cellular aldehyde metabolic process // inferred from sequence or structural similarity /// 0008152 // metabolic process // inferred from electronic annotation /// 0055114 // oxidation reduction // inferred from electronic annotation	---	0004029 // aldehyde dehydrogenase (NAD) activity // inferred from sequence or structural similarity /// 0004029 // aldehyde dehydrogenase (NAD) activity // inferred from electronic annotation /// 0016491 // oxidoreductase activity // inferred from electronic annotation	1.25476	0.327414	9.82838	0.375907	0.530237	0.380736	9.78631	0.375907	0.530237	-0.228537	0.42896	0.225869	0.000426979	1.19254403850593e-05	0.000379615	0.0155641	0.000559814	0.00527666	0.000298847	7.55643143768074e-06	0.0130267	0.0102853	0.000310557	0.0649148
171829_x_at	1	1	1	1	1	0	CEC528	Fructose-1,6-BiPhosphatase /// locus:fbp-1	fbp-1 /// WBGene00001404	0005975 // carbohydrate metabolic process // inferred from electronic annotation /// 0016051 // carbohydrate biosynthetic process // inferred from electronic annotation	0005737 // cytoplasm // inferred from electronic annotation	0016787 // hydrolase activity // inferred from electronic annotation /// 0042132 // fructose 1,6-bisphosphate 1-phosphatase activity // inferred from electronic annotation /// 0042578 // phosphoric ester hydrolase activity // inferred from electronic annotation	1.25404	0.326578	11.0844	0.380595	0.322515	0.410349	11.151	0.380595	0.322515	0.142899	0.371153	0.282003	0.00011229	0.000548	5.11521920758464e-05	0.00673297	0.00745456	0.00135081	6.2359618966869e-05	0.000326901	0.0608955	0.00356905	0.00465791	0.17953
185289_at	0	1	0	0	1	0	C24D10.5	hypothetical protein /// status:Confirmed	C24D10.5 /// WBGene00016056	---	0016021 // integral to membrane // inferred from electronic annotation	---	1.2536	0.326073	8.34798	0.325691	0.531484	0.229906	8.50738	0.325691	0.531484	0.0121801	0.36236	0.289785	0.00156223	1.26712557128941e-05	0.0162511	0.0342939	0.000583565	0.0719186	0.0090549	0.000179086	0.912999	0.0871266	0.00306808	0.95049
172263_x_at	0	1	0	0	1	1	F38C2.1	hypothetical protein /// status:Predicted	F38C2.1 /// WBGene00009535	---	---	---	1.25257	0.32489	4.12796	0.00396073	0.646897	0.286067	4.11792	0.00396073	0.646897	0.361558	0.312308	0.337472	0.96601	2.70052153480308e-06	0.00652957	0.988905	0.00020854	0.0378314	0.960696	4.13875669492352e-07	0.000313919	0.986915	4.09975687222136e-05	0.00619465
185645_s_at	0	1	0	0	1	0	F15B10.1	hypothetical protein	F15B10.1	0006810 // transport // inferred from electronic annotation /// 0008643 // carbohydrate transport // inferred from electronic annotation /// 0015780 // nucleotide-sugar transport // inferred from electronic annotation /// 0055085 // transmembrane transport // inferred from electronic annotation	0000139 // Golgi membrane // inferred from electronic annotation /// 0016020 // membrane // inferred from electronic annotation /// 0016021 // integral to membrane // inferred from electronic annotation	0005338 // nucleotide-sugar transmembrane transporter activity // inferred from electronic annotation /// 0005351 // sugar:hydrogen symporter activity // inferred from electronic annotation	1.2524	0.324692	10.9688	0.306138	0.437984	0.111489	10.9985	0.306138	0.437984	0.348418	0.285204	0.36418	0.00446104	0.00022728	0.245905	0.0623329	0.00400359	0.441197	0.00665758	0.000396438	0.00268843	0.0732239	0.00536441	0.0235379
192815_s_at	0	1	0	0	1	0	C55A6.1	hypothetical protein /// status:Partially_confirmed	C55A6.12 /// WBGene00044019	---	---	---	1.25174	0.323932	7.69742	0.481373	0.615927	0.022231	7.81843	0.481373	0.615927	-0.273238	0.373177	0.274687	0.0029806	0.000383845	0.873646	0.0490036	0.005821	0.932401	0.0011849	0.000122037	0.040195	0.0247102	0.0023782	0.135737
176535_at	0	1	0	0	1	0	Y39G10AR.F	status:Partially_confirmed /// hypothetical protein	WBGene00021471 /// Y39G10AR.15	---	---	---	1.25025	0.322213	10.2537	0.203197	0.520527	0.40718	10.2415	0.203197	0.520527	0.0786523	0.376968	0.267459	0.116268	0.000609416	0.00427467	0.382144	0.00799588	0.0281966	0.0495193	5.39421666739758e-05	0.422909	0.238011	0.00130042	0.611969
190469_at	0	1	0	0	1	0	ZK721.2	UNCoordinated /// locus:unc-27	unc-27 /// WBGene00006764	0030421 // defecation // inferred from mutant phenotype /// 0040011 // locomotion // inferred from mutant phenotype /// 0045214 // sarcomere organization // inferred from mutant phenotype	0030017 // sarcomere // inferred from direct assay	0003779 // actin binding // inferred from electronic annotation /// 0005515 // protein binding // inferred from physical interaction /// 0030172 // troponin C binding // inferred from direct assay	1.25003	0.321966	9.9812	0.159212	0.753356	0.456453	10.0289	0.159212	0.753356	-0.349794	0.45634	0.187591	0.269407	5.79820761997428e-05	0.00472577	0.577089	0.00160316	0.0303182	0.2667	5.36782790510327e-05	0.0223435	0.577215	0.00129608	0.0927161
172654_x_at	0	1	0	0	1	0	Y71F9B.13A	hypothetical protein	Y71F9B.13	---	---	---	1.24797	0.319578	9.533	0.245282	0.640622	0.0632986	9.51134	0.245282	0.640622	0.08236	0.316401	0.322755	0.119412	0.000556935	0.676753	0.386196	0.00754923	0.811445	0.118027	0.000533022	0.586794	0.38112	0.00653867	0.741494
174315_at	0	1	0	1	1	0	C58309	status:Partially_confirmed /// hypothetical protein	WBGene00022039 /// Y65B4BL.7	---	0016021 // integral to membrane // inferred from electronic annotation	---	1.24728	0.318784	6.17131	0.36688	0.448838	0.245921	6.14918	0.36688	0.448838	0.0353463	0.35388	0.283688	0.000324839	4.22330927107104e-05	0.0075743	0.0135702	0.00130033	0.0421591	0.000160913	1.87811512605745e-05	0.643509	0.00677546	0.000598402	0.78288
194241_x_at	0	1	0	0	1	0	AV184447	status:Confirmed /// hypothetical protein	WBGene00022292 /// Y75D11A.3	---	---	---	1.24524	0.316419	8.20859	0.289222	0.520374	0.229726	8.34784	0.289222	0.520374	0.0495962	0.346441	0.286397	0.00743722	4.77824413002364e-05	0.0270733	0.0824595	0.00141259	0.101533	0.0240866	0.000376177	0.67494	0.157687	0.00517637	0.806578
[truncated: 1,055 more rows]

## Sheet: Sheet1
MEAN FC	Gene.Symbol	MEAN FC	Gene.Symbol	MEAN FC	Gene.Symbol
[truncated: 1,474 more rows]
